# Supplementary material for: Wyllieite-type Ag1.09Mn3.46(AsO4)3
Source: Acta Crystallogr Sect E Struct Rep Online. 2012 May 2;68(Pt 6):i40–1. doi: 10.1107/S1600536812018843 (PMC3379051; doi:10.1107/S1600536812018843)
Supplement: Supplementary file 1 [file e-68-00i40-sup1.cif]

##############################################################################
#                                                                            #
# This CIF contains the data in a paper accepted for publication in          #
# Acta Crystallographica Section E. It conforms to the requirements of       #
# Notes for Authors for Acta Crystallographica Section E, and has been       #
# peer reviewed under the auspices of the IUCr Commission on Journals.       #
#                                                                            #
# Full details of the Crystallographic Information File format               #
# are given in the paper "The Crystallographic Information File (CIF):       #
# a New Standard Archive File for Crystallography" by S. R. Hall, F. H.      #
# Allen and I. D. Brown [Acta Cryst. (1991), A47, 655-685].                  #
#                                                                            #
# The current version of the core CIF dictionary is obtainable from          #
# ftp://ftp.iucr.org/pub/cif_core.dic.                                       #
#                                                                            #
# Software is freely available for graphical display of the structure(s)     #
# in this CIF. For information consult the CIF software page                 #
# http://www.iucr.org/resources/cif/software.                                #
#                                                                            #
# This file may be used for bona fide research purposes within the           #
# scientific community so long as proper attribution is given to the journal # 
# article from which it was obtained.                                        #
#                                                                            #
##############################################################################
data_I
_audit_creation_method     SHELXL-97
_chemical_name_systematic
;
silver(I) manganese(II) trisorthoarsenate(V)
;
_chemical_name_common     ?
_chemical_formula_moiety     'Ag1.09 As3 Mn3.46 O12'
_chemical_formula_sum     'Ag1.09 As3 Mn3.46 O12'
_chemical_formula_iupac     'Ag1.09 Mn3.46 (As O4)3'
_chemical_formula_weight     724.02
_chemical_melting_point     ?
_symmetry_cell_setting     monoclinic
_symmetry_space_group_name_H-M     'P 21/c'
_symmetry_space_group_name_Hall     '-P 2ybc'
loop_
    _symmetry_equiv_pos_as_xyz
    'x, y, z'
    '-x, y+1/2, -z+1/2'
    '-x, -y, -z'
    'x, -y-1/2, z-1/2'
_cell_length_a     6.7470(7)
_cell_length_b     12.9820(9)
_cell_length_c     11.2970(8)
_cell_angle_alpha     90.00
_cell_angle_beta     98.85(3)
_cell_angle_gamma     90.00
_cell_volume     977.72(17)
_cell_formula_units_Z     4
_cell_measurement_reflns_used     25
_cell_measurement_theta_min     11
_cell_measurement_theta_max     15
_cell_measurement_temperature     298(2)
_exptl_crystal_description     prism
_exptl_crystal_colour     red
_exptl_crystal_size_max     0.25
_exptl_crystal_size_mid     0.15
_exptl_crystal_size_min     0.10
_exptl_crystal_density_diffrn     4.919
_exptl_crystal_density_meas     ?
_exptl_crystal_density_method     'not measured'
_exptl_crystal_F_000     1330
_exptl_absorpt_coefficient_mu     16.638
_exptl_absorpt_correction_type     psi-scan
_exptl_absorpt_process_details     '(North <i>et al.</i>, 1968)'
_exptl_absorpt_correction_T_min     0.071
_exptl_absorpt_correction_T_max     0.210
_exptl_special_details
;
;
_diffrn_ambient_temperature     298(2)
_diffrn_radiation_type     MoK\a
_diffrn_radiation_wavelength     0.71073
_diffrn_radiation_source     'fine-focus sealed tube'
_diffrn_radiation_monochromator     graphite
_diffrn_measurement_device_type     'Enraf--Nonius CAD-4'
_diffrn_measurement_method     \w/2\q
_diffrn_detector_area_resol_mean     ?
_diffrn_reflns_number     2522
_diffrn_reflns_av_R_equivalents     0.0381
_diffrn_reflns_av_sigmaI/netI     0.0351
_diffrn_reflns_theta_min     2.41
_diffrn_reflns_theta_max     26.97
_diffrn_reflns_theta_full     26.97
_diffrn_measured_fraction_theta_max     1.000
_diffrn_measured_fraction_theta_full     1.000
_diffrn_reflns_limit_h_min     -8
_diffrn_reflns_limit_h_max     0
_diffrn_reflns_limit_k_min     -1
_diffrn_reflns_limit_k_max     16
_diffrn_reflns_limit_l_min     -14
_diffrn_reflns_limit_l_max     14
_diffrn_standards_number     2
_diffrn_standards_interval_count     ?
_diffrn_standards_interval_time     120
_diffrn_standards_decay_%     1.1
loop_
    _diffrn_standard_refln_index_h
    _diffrn_standard_refln_index_k
    _diffrn_standard_refln_index_l
    -2 7 3
    -3 7 2
_refine_special_details
;
Refinement of <i>F</i>^2^ against ALL reflections. The weighted <i>R</i>-factor
<i>wR</i> and goodness of fit <i>S</i> are based on <i>F</i>^2^, conventional
<i>R</i>-factors <i>R</i> are based on <i>F</i>, with <i>F</i> set to zero for
negative <i>F</i>^2^. The threshold expression of <i>F</i>^2^ >
\s(<i>F</i>^2^) is used only for calculating <i>R</i>-factors(gt) <i>etc</i>.
and is not relevant to the choice of reflections for refinement.
<i>R</i>-factors based on <i>F</i>^2^ are statistically about twice as large
as those based on <i>F</i>, and <i>R</i>- factors based on ALL data will be
even larger.
;
_reflns_number_total     2138
_reflns_number_gt     1704
_reflns_threshold_expression     I>2\s(I)
_refine_ls_structure_factor_coef     Fsqd
_refine_ls_matrix_type     full
_refine_ls_R_factor_all     0.0471
_refine_ls_R_factor_gt     0.0323
_refine_ls_wR_factor_gt     0.0915
_refine_ls_wR_factor_ref     0.0980
_refine_ls_goodness_of_fit_ref     1.084
_refine_ls_restrained_S_all     1.084
_refine_ls_number_reflns     2138
_refine_ls_number_parameters     188
_refine_ls_number_restraints     1
_refine_ls_weighting_scheme     calc
_refine_ls_weighting_details
         'calc w=1/[\s^2^(Fo^2^)+(0.0433P)^2^+6.7709P] where P=(Fo^2^+2Fc^2^)/3'
_atom_sites_solution_primary     direct
_atom_sites_solution_secondary     difmap
_refine_ls_shift/su_max     0.000
_refine_ls_shift/su_mean     0.000
_refine_diff_density_max     1.081
_refine_diff_density_min     -1.372
_refine_ls_extinction_method     'SHELXL97 (Sheldrick, 2008)'
_refine_ls_extinction_coef     0.00067(14)
_refine_ls_extinction_expression
                                  'Fc^*^=kFc[1+0.001xFc^2^\l^3^/sin(2\q)]^-1/4^'
loop_
    _atom_type_symbol
    _atom_type_description
    _atom_type_scat_dispersion_real
    _atom_type_scat_dispersion_imag
    _atom_type_scat_source
    'O' 'O' 0.0106 0.0060
                         'International Tables Vol C Tables 4.2.6.8 and 6.1.1.4'
    'As' 'As' 0.0499 2.0058
                         'International Tables Vol C Tables 4.2.6.8 and 6.1.1.4'
    'Mn' 'Mn' 0.3368 0.7283
                         'International Tables Vol C Tables 4.2.6.8 and 6.1.1.4'
    'Ag' 'Ag' -0.8971 1.1015
                         'International Tables Vol C Tables 4.2.6.8 and 6.1.1.4'
_computing_data_collection
                'CAD-4 EXPRESS (Duisenberg, 1992; Mac\'i\<cek & Yordanov, 1992)'
_computing_cell_refinement
                'CAD-4 EXPRESS (Duisenberg, 1992; Mac\'i\<cek & Yordanov, 1992)'
_computing_data_reduction     'XCAD4 (Harms & Wocadlo, 1995)'
_computing_structure_solution     'SHELXS97 (Sheldrick, 2008)'
_computing_structure_refinement     'SHELXL97 (Sheldrick, 2008)'
_computing_molecular_graphics     'DIAMOND (Brandenburg, 1998)'
_computing_publication_material     'WinGX (Farrugia, 1999)'
loop_
    _atom_site_type_symbol
    _atom_site_label
    _atom_site_fract_x
    _atom_site_fract_y
    _atom_site_fract_z
    _atom_site_U_iso_or_equiv
    _atom_site_adp_type
    _atom_site_calc_flag
    _atom_site_refinement_flags
    _atom_site_occupancy
    _atom_site_symmetry_multiplicity
    _atom_site_disorder_assembly
    _atom_site_disorder_group
    As As1 0.58985(10) 0.11831(5) 0.23334(6) 0.00808(18) Uani d . 1 1 . .
    As As2 0.87952(9) 0.39792(5) 0.26469(6) 0.00878(18) Uani d . 1 1 . .
    As As3 0.23349(9) 0.28782(5) -0.00773(6) 0.00740(18) Uani d . 1 1 . .
    Mn Mn1 0.40485(14) 0.35350(7) 0.27517(9) 0.0080(2) Uani d . 1 1 . .
    Mn Mn2 0.73285(15) 0.23422(8) 0.49855(8) 0.0099(2) Uani d . 1 1 . .
    Mn Mn3 0.5000 0.0000 0.5000 0.0143(5) Uani d SP 0.916(5) 2 . .
    Mn Mn4 0.07641(16) 0.16561(8) 0.21311(9) 0.0144(2) Uani d . 1 1 . .
    Ag Ag1 0.75155(11) -0.01201(7) 0.00310(6) 0.0239(3) Uani d P 0.774(3) 1 . .
    Ag Ag2 0.0000 0.5000 0.0000 0.0305(5) Uani d SP 0.631(4) 2 . .
    O O1 0.5493(7) 0.0060(3) 0.1633(4) 0.0126(10) Uani d . 1 1 . .
    O O2 0.7681(7) 0.1779(3) 0.1698(4) 0.0132(9) Uani d . 1 1 . .
    O O3 0.6539(7) 0.1019(3) 0.3815(4) 0.0130(10) Uani d . 1 1 . .
    O O4 0.3803(7) 0.1906(3) 0.2135(4) 0.0117(9) Uani d . 1 1 . .
    O O5 0.0876(7) 0.3269(4) 0.2693(4) 0.0172(10) Uani d . 1 1 . .
    O O6 0.2259(7) -0.0884(4) 0.3793(4) 0.0136(10) Uani d . 1 1 . .
    O O7 0.0586(8) 0.0122(4) 0.1655(4) 0.0191(11) Uani d . 1 1 . .
    O O8 0.7207(6) 0.3394(3) 0.3436(4) 0.0104(9) Uani d . 1 1 . .
    O O9 0.4128(6) 0.2108(3) -0.0446(4) 0.0092(9) Uani d . 1 1 . .
    O O10 0.1085(8) 0.1383(4) 0.3815(5) 0.0209(11) Uani d . 1 1 . .
    O O11 0.3397(7) 0.3798(3) 0.0854(4) 0.0155(10) Uani d . 1 1 . .
    O O12 0.0524(7) 0.2180(4) 0.0434(4) 0.0137(10) Uani d . 1 1 . .
loop_
    _atom_site_aniso_label
    _atom_site_aniso_U_11
    _atom_site_aniso_U_22
    _atom_site_aniso_U_33
    _atom_site_aniso_U_12
    _atom_site_aniso_U_13
    _atom_site_aniso_U_23
    As1 0.0147(3) 0.0049(3) 0.0058(3) -0.0002(2) 0.0051(2) 0.0003(2)
    As2 0.0092(3) 0.0131(3) 0.0046(3) -0.0024(2) 0.0028(2) 0.0001(2)
    As3 0.0097(3) 0.0049(3) 0.0088(3) 0.0000(2) 0.0049(2) -0.0016(2)
    Mn1 0.0108(5) 0.0069(4) 0.0065(5) -0.0005(3) 0.0021(4) -0.0010(3)
    Mn2 0.0142(5) 0.0077(5) 0.0072(5) -0.0006(4) 0.0001(4) -0.0010(3)
    Mn3 0.0232(9) 0.0055(7) 0.0182(9) 0.0008(6) 0.0161(7) 0.0004(6)
    Mn4 0.0176(5) 0.0147(5) 0.0114(5) -0.0004(4) 0.0039(4) -0.0010(4)
    Ag1 0.0227(4) 0.0383(5) 0.0117(4) -0.0005(3) 0.0058(3) 0.0009(3)
    Ag2 0.0409(9) 0.0123(7) 0.0465(10) 0.0030(6) 0.0331(7) -0.0008(6)
    O1 0.022(2) 0.006(2) 0.010(2) -0.0022(18) 0.0046(19) -0.0020(17)
    O2 0.021(2) 0.008(2) 0.012(2) 0.0001(19) 0.0088(19) 0.0036(18)
    O3 0.027(3) 0.008(2) 0.004(2) 0.0001(19) 0.0034(19) 0.0011(17)
    O4 0.018(2) 0.011(2) 0.007(2) 0.0017(18) 0.0019(18) -0.0006(17)
    O5 0.009(2) 0.032(3) 0.012(2) -0.002(2) 0.0069(18) 0.003(2)
    O6 0.021(2) 0.013(2) 0.005(2) 0.0040(19) -0.0025(18) -0.0011(18)
    O7 0.026(3) 0.024(3) 0.008(2) 0.016(2) 0.004(2) 0.005(2)
    O8 0.010(2) 0.012(2) 0.012(2) 0.0018(17) 0.0083(18) 0.0055(18)
    O9 0.010(2) 0.013(2) 0.006(2) 0.0021(17) 0.0054(17) -0.0005(17)
    O10 0.033(3) 0.011(2) 0.018(3) -0.014(2) -0.001(2) 0.003(2)
    O11 0.023(3) 0.009(2) 0.015(2) -0.0083(19) 0.005(2) -0.0061(19)
    O12 0.013(2) 0.019(2) 0.010(2) -0.0068(19) 0.0066(18) -0.0042(19)
_geom_special_details
;
All e.s.d.'s (except the e.s.d. in the dihedral angle between two l.s. planes)
are estimated using the full covariance matrix. The cell e.s.d.'s are taken
into account individually in the estimation of e.s.d.'s in distances, angles
and torsion angles; correlations between e.s.d.'s in cell parameters are only
used when they are defined by crystal symmetry. An approximate (isotropic)
treatment of cell e.s.d.'s is used for estimating e.s.d.'s involving l.s.
planes.
;
loop_
    _geom_bond_atom_site_label_1
    _geom_bond_atom_site_label_2
    _geom_bond_site_symmetry_2
    _geom_bond_distance
    _geom_bond_publ_flag
    As1 O1 . 1.661(4) ?
    As1 O3 . 1.677(4) ?
    As1 O2 . 1.681(5) ?
    As1 O4 . 1.683(5) ?
    As2 O5 1_655 1.674(5) ?
    As2 O8 . 1.677(4) ?
    As2 O6 2_655 1.682(4) ?
    As2 O7 2_655 1.701(5) ?
    As3 O9 . 1.671(4) ?
    As3 O11 . 1.678(4) ?
    As3 O12 . 1.693(5) ?
    As3 O10 4_565 1.695(5) ?
    Mn1 O1 2_655 2.105(4) ?
    Mn1 O11 . 2.148(5) ?
    Mn1 O5 . 2.159(5) ?
    Mn1 O8 . 2.160(5) ?
    Mn1 O9 4_566 2.193(4) ?
    Mn1 O4 . 2.224(4) ?
    Mn2 O3 . 2.183(5) ?
    Mn2 O8 . 2.212(4) ?
    Mn2 O12 4_666 2.226(5) ?
    Mn2 O2 4_566 2.227(5) ?
    Mn2 O9 4_566 2.256(4) ?
    Mn2 O6 3_656 2.333(5) ?
    Mn3 O11 4_566 2.204(5) ?
    Mn3 O11 2_645 2.204(5) ?
    Mn3 O3 . 2.246(5) ?
    Mn3 O3 3_656 2.246(5) ?
    Mn3 O6 3_656 2.413(5) ?
    Mn3 O6 . 2.413(5) ?
    Mn4 O10 . 1.915(5) ?
    Mn4 O12 . 2.017(5) ?
    Mn4 O7 . 2.062(5) ?
    Mn4 O2 1_455 2.069(5) ?
    Mn4 O4 . 2.075(5) ?
    Mn4 O5 . 2.186(6) ?
    Ag1 O1 . 2.439(5) ?
    Ag1 O7 3_655 2.454(5) ?
    Ag1 O1 3_655 2.547(5) ?
    Ag1 O7 1_655 2.566(5) ?
    Ag2 O10 2 2.418(5) ?
    Ag2 O10 4_565 2.418(5) ?
    Ag2 O6 4_565 2.478(5) ?
    Ag2 O6 2 2.478(5) ?
loop_
    _geom_angle_atom_site_label_1
    _geom_angle_atom_site_label_2
    _geom_angle_atom_site_label_3
    _geom_angle_site_symmetry_1
    _geom_angle_site_symmetry_3
    _geom_angle
    _geom_angle_publ_flag
    O1 As1 O3 . . 111.2(2) ?
    O1 As1 O2 . . 106.1(2) ?
    O3 As1 O2 . . 113.2(2) ?
    O1 As1 O4 . . 110.7(2) ?
    O3 As1 O4 . . 106.6(2) ?
    O2 As1 O4 . . 109.1(2) ?
    O5 As2 O8 1_655 . 109.6(2) ?
    O5 As2 O6 1_655 2_655 108.4(2) ?
    O8 As2 O6 . 2_655 110.6(2) ?
    O5 As2 O7 1_655 2_655 108.7(3) ?
    O8 As2 O7 . 2_655 106.3(2) ?
    O6 As2 O7 2_655 2_655 113.2(2) ?
    O9 As3 O11 . . 109.1(2) ?
    O9 As3 O12 . . 110.6(2) ?
    O11 As3 O12 . . 115.4(2) ?
    O9 As3 O10 . 4_565 116.9(2) ?
    O11 As3 O10 . 4_565 100.1(2) ?
    O12 As3 O10 . 4_565 104.6(3) ?
    O1 Mn1 O11 2_655 . 100.20(18) ?
    O1 Mn1 O5 2_655 . 104.8(2) ?
    O11 Mn1 O5 . . 86.86(18) ?
    O1 Mn1 O8 2_655 . 82.81(18) ?
    O11 Mn1 O8 . . 114.17(18) ?
    O5 Mn1 O8 . . 156.39(18) ?
    O1 Mn1 O9 2_655 4_566 94.00(18) ?
    O11 Mn1 O9 . 4_566 163.49(17) ?
    O5 Mn1 O9 . 4_566 81.37(18) ?
    O8 Mn1 O9 . 4_566 75.76(16) ?
    O1 Mn1 O4 2_655 . 175.83(18) ?
    O11 Mn1 O4 . . 81.08(17) ?
    O5 Mn1 O4 . . 79.20(19) ?
    O8 Mn1 O4 . . 93.05(17) ?
    O9 Mn1 O4 4_566 . 85.35(17) ?
    O3 Mn2 O8 . . 91.75(17) ?
    O3 Mn2 O12 . 4_666 119.67(18) ?
    O8 Mn2 O12 . 4_666 85.69(17) ?
    O3 Mn2 O2 . 4_566 155.86(18) ?
    O8 Mn2 O2 . 4_566 110.95(18) ?
    O12 Mn2 O2 4_666 4_566 71.89(18) ?
    O3 Mn2 O9 . 4_566 88.97(17) ?
    O8 Mn2 O9 . 4_566 73.49(16) ?
    O12 Mn2 O9 4_666 4_566 145.34(18) ?
    O2 Mn2 O9 4_566 4_566 89.79(17) ?
    O3 Mn2 O6 . 3_656 73.47(17) ?
    O8 Mn2 O6 . 3_656 162.80(17) ?
    O12 Mn2 O6 4_666 3_656 93.92(17) ?
    O2 Mn2 O6 4_566 3_656 85.10(17) ?
    O9 Mn2 O6 4_566 3_656 114.06(17) ?
    O11 Mn3 O11 4_566 2_645 180.0(2) ?
    O11 Mn3 O3 4_566 . 98.46(17) ?
    O11 Mn3 O3 2_645 . 81.54(17) ?
    O11 Mn3 O3 4_566 3_656 81.54(17) ?
    O11 Mn3 O3 2_645 3_656 98.46(17) ?
    O3 Mn3 O3 . 3_656 180.0 ?
    O11 Mn3 O6 4_566 3_656 78.51(17) ?
    O11 Mn3 O6 2_645 3_656 101.49(17) ?
    O3 Mn3 O6 . 3_656 70.87(17) ?
    O3 Mn3 O6 3_656 3_656 109.13(17) ?
    O11 Mn3 O6 4_566 . 101.49(17) ?
    O11 Mn3 O6 2_645 . 78.51(17) ?
    O3 Mn3 O6 . . 109.13(17) ?
    O3 Mn3 O6 3_656 . 70.87(17) ?
    O6 Mn3 O6 3_656 . 180.00(19) ?
    O10 Mn4 O12 . . 170.8(2) ?
    O10 Mn4 O7 . . 94.2(2) ?
    O12 Mn4 O7 . . 94.9(2) ?
    O10 Mn4 O2 . 1_455 101.8(2) ?
    O12 Mn4 O2 . 1_455 79.54(19) ?
    O7 Mn4 O2 . 1_455 89.83(19) ?
    O10 Mn4 O4 . . 93.8(2) ?
    O12 Mn4 O4 . . 83.35(18) ?
    O7 Mn4 O4 . . 99.78(19) ?
    O2 Mn4 O4 1_455 . 161.04(18) ?
    O10 Mn4 O5 . . 84.0(2) ?
    O12 Mn4 O5 . . 86.98(19) ?
    O7 Mn4 O5 . . 177.62(19) ?
    O2 Mn4 O5 1_455 . 89.03(18) ?
    O4 Mn4 O5 . . 81.91(17) ?
data_global
_journal_date_recd_electronic     2012-03-22
_journal_date_accepted     2012-04-26
_journal_name_full     'Acta Crystallographica, Section E'
_journal_year     2012
_journal_volume     68
_journal_issue      6
_journal_page_first     i40
_journal_page_last     i41
_journal_paper_category     QI
_journal_paper_doi     10.1107/S1600536812018843
_journal_coeditor_code     WM2611
_publ_contact_author_name     'Prof. M. F. Zid'
_publ_contact_author_address
;
Laboratoire de Mat\'eriaux et Cristallochimie
Facult\'e des Sciences de Tunis
Universit\'e de Tunis ElManar
2092 Manar II Tunis
Tunisia
;
_publ_contact_author_email     faouzi.zid@fst.rnu.tn
_publ_contact_author_fax     '216 71 88 34 24'
_publ_contact_author_phone     '216 71 87 26 00'
_publ_section_title
;
Wyllieite-type Ag~1.09~Mn~3.46~(AsO~4~)~3~
;
loop_
    _publ_author_name
    _publ_author_address
    'Frigui, Wafa'
;
Laboratoire de Mat\'eriaux et Cristallochimie
Facult\'e des Sciences de Tunis
Universit\'e de Tunis ElManar
2092 Manar II Tunis
Tunisia
;
    'Zid, Mohamed Faouzi'
;
Laboratoire de Mat\'eriaux et Cristallochimie
Facult\'e des Sciences de Tunis
Universit\'e de Tunis ElManar
2092 Manar II Tunis
Tunisia
;
    'Driss, Ahmed'
;
Laboratoire de Mat\'eriaux et Cristallochimie
Facult\'e des Sciences de Tunis
Universit\'e de Tunis ElManar
2092 Manar II Tunis
Tunisia
;
