# Supplementary material for: Wyllieite-type Ag1.09Mn3.46(AsO4)3
Source: Acta Crystallogr Sect E Struct Rep Online. 2012 May 2;68(Pt 6):i40–1. doi: 10.1107/S1600536812018843 (PMC3379051; doi:10.1107/S1600536812018843)
Supplement: Supplementary file 2 [file e-68-00i40-Isup2.hkl]

#
# h,k,l, Fc-squared, Fo-squared, sigma(Fo-squared) and status flag
#
data_I
_shelx_title '  wafa166 in P 21/c'
_shelx_refln_list_code          4
_shelx_F_calc_maximum      616.49
_exptl_crystal_F_000      1330.20
_reflns_d_resolution_high  0.7836
 
loop_
 _symmetry_equiv_pos_as_xyz
 'x, y, z'
 '-x, y+1/2, -z+1/2'
 '-x, -y, -z'
 'x, -y-1/2, z-1/2'
 
_cell_length_a     6.7470
_cell_length_b    12.9820
_cell_length_c    11.2970
_cell_angle_alpha  90.000
_cell_angle_beta   98.850
_cell_angle_gamma  90.000
 
_shelx_F_squared_multiplier     1.000
 
loop_
 _refln_index_h
 _refln_index_k
 _refln_index_l
 _refln_F_squared_calc
 _refln_F_squared_meas
 _refln_F_squared_sigma
 _refln_observed_status
   1   0   0       26.53      -47.80     56.55 o
   2   0   0     9379.96     9034.25    196.61 o
   3   0   0      242.01      369.62     44.31 o
   4   0   0     2563.60     2309.26    168.88 o
   5   0   0     1231.35     1245.22    102.04 o
   6   0   0    77487.48    76808.72   1067.67 o
   7   0   0      247.58      411.86     83.07 o
   8   0   0    12980.07    12816.34    562.50 o
   1   1   0      819.24      678.01     33.06 o
   2   1   0     1965.98     1228.11     67.55 o
   3   1   0     8408.06     8940.69    481.27 o
   4   1   0      153.67       93.56     53.55 o
   5   1   0     4153.06     3882.78    213.12 o
   6   1   0    14322.36    14464.38    300.10 o
   7   1   0        5.04        0.16     87.35 o
   8   1   0     3541.25     3998.72    216.18 o
   0   2   0     1979.53     1830.02     56.96 o
   1   2   0        1.69       -8.16     45.47 o
   2   2   0    15647.76    15484.93    206.52 o
   3   2   0     1196.90     1103.68     80.48 o
   4   2   0      548.99      471.67     37.90 o
   5   2   0      303.15      265.25     42.27 o
   6   2   0     8419.73     8058.65    291.66 o
   7   2   0      786.33      898.13     75.50 o
   8   2   0      500.40      589.10     83.95 o
   1   3   0    15406.37    16990.75    195.96 o
   2   3   0     2849.05     2809.86     99.81 o
   3   3   0    19417.87    18141.58    275.49 o
   4   3   0     6653.22     6022.04    189.50 o
   5   3   0      244.55      137.29     92.98 o
   6   3   0      166.62      223.56     45.47 o
   7   3   0     3337.26     3218.17    213.77 o
   8   3   0      728.10      644.80     80.16 o
   0   4   0      155.82      165.86     24.49 o
   1   4   0     3120.47     3252.86    103.63 o
   2   4   0    23020.88    19990.44    267.36 o
   3   4   0      137.25      126.50     27.40 o
   4   4   0   145809.67   140905.02    929.13 o
   5   4   0      256.87      252.13     46.93 o
   6   4   0      758.79      808.94     70.55 o
   7   4   0     2478.26     2445.85    190.41 o
   8   4   0     1925.72     2059.53    163.85 o
   1   5   0      711.08      690.69     55.40 o
   2   5   0      252.02      175.48     27.98 o
   3   5   0     9921.19     8931.88    216.31 o
   4   5   0     4528.35     4321.43    180.33 o
   5   5   0       75.75      -21.86     90.06 o
   6   5   0      220.94      153.03    103.18 o
   7   5   0       37.91      193.54    105.51 o
   8   5   0      116.97      -39.06    137.58 o
   0   6   0    30755.97    32953.21    358.74 o
   1   6   0      162.71      104.93     52.76 o
   2   6   0    13290.47    13911.03    259.02 o
   3   6   0     1620.55     1607.56    118.39 o
   4   6   0     6669.69     6697.78    220.11 o
   5   6   0      714.77      678.93     75.21 o
   6   6   0     1498.14     1618.08    123.32 o
   7   6   0     2809.71     2962.66    222.20 o
   1   7   0    52703.44    55399.13    518.00 o
   2   7   0     1300.49     1152.88     86.31 o
   3   7   0    17267.72    17853.16    344.24 o
   4   7   0       41.65       71.12     81.32 o
   5   7   0     2444.27     2525.89    165.34 o
   6   7   0      830.24      880.36     79.00 o
   7   7   0    13267.83    12696.93    425.56 o
   0   8   0    68891.38    74027.79    638.10 o
   1   8   0     7932.32     7826.83    221.12 o
   2   8   0     2012.22     2276.36    130.64 o
   3   8   0      425.70      467.56     44.31 o
   4   8   0      121.82      171.68     91.23 o
   5   8   0      744.43      729.94     61.51 o
   6   8   0     1801.20     1933.89    156.57 o
   7   8   0     5678.38     5732.94    306.89 o
   1   9   0      350.78      371.65     40.52 o
   2   9   0     2004.71     2082.05    146.68 o
   3   9   0     3023.58     3763.83    185.49 o
   4   9   0       41.25      -88.61     88.61 o
   5   9   0     1774.00     1728.37    141.41 o
   6   9   0      220.39      161.19    130.29 o
   7   9   0      200.05      225.60    129.42 o
   0  10   0    37102.80    39097.20    541.12 o
   1  10   0      973.50     1105.49     89.21 o
   2  10   0      355.16      331.13     47.80 o
   3  10   0     3217.62     3369.20    199.20 o
   4  10   0     1938.17     2009.51    156.57 o
   5  10   0      101.69        0.00    113.09 o
   6  10   0        9.55       86.57     96.48 o
   1  11   0     1580.70     1763.37    126.83 o
   2  11   0      112.68      161.77     86.57 o
   3  11   0    60014.53    61150.88    796.66 o
   4  11   0      260.81      220.36    116.30 o
   5  11   0     3851.56     3614.43    244.11 o
   6  11   0      663.95      654.99     86.57 o
   0  12   0      586.17      492.93     55.68 o
   1  12   0     7517.58     7122.93    292.18 o
   2  12   0     2331.15     2661.38    197.99 o
   3  12   0       59.25      127.66     48.09 o
   4  12   0     2397.28     2411.40    173.20 o
   5  12   0     8251.31     8453.87    351.38 o
   1  13   0     9768.18     9658.03    341.61 o
   2  13   0      228.45      211.61     53.92 o
   3  13   0      542.79      432.29     69.08 o
   4  13   0     1708.91     1968.53    174.05 o
   5  13   0        8.54       27.40    127.95 o
   0  14   0     2756.16     2504.01    180.79 o
   1  14   0      815.37      998.41     79.87 o
   2  14   0      196.24      290.31     59.75 o
   3  14   0       10.05      -51.30    105.80 o
   4  14   0    12761.37    12436.31    459.96 o
   1  15   0    14006.83    13936.11    461.26 o
   2  15   0     1690.37     1536.15    127.41 o
   3  15   0      769.74      830.20     87.74 o
   0  16   0      319.22       85.40    155.94 o
   1  16   0     3314.89     3059.62    222.21 o
   2  16   0     4457.27     5097.37    312.95 o
  -8   1   1     2538.46     2607.24    222.19 o
  -7   1   1      161.85       94.71     81.52 o
  -6   1   1    24976.74    23578.65    509.97 o
  -5   1   1     1451.02     1368.52     73.33 o
  -4   1   1    14478.53    13794.94    195.06 o
  -3   1   1     1992.08     2196.18    172.83 o
  -2   1   1    25459.74    24345.47    397.48 o
  -1   1   1       25.15       38.03     31.92 o
   0   1   1      941.52      845.33     38.34 o
   1   1   1      421.22      382.65     22.83 o
   2   1   1   146886.33   136645.84   5278.13 o
   3   1   1      123.13      217.33     40.22 o
   4   1   1    12041.39    11361.64    338.79 o
   5   1   1     1062.58      986.34     56.58 o
   6   1   1     1139.82     1230.95    163.84 o
   7   1   1      286.92      116.56    172.12 o
   8   1   1     2795.57     2935.75    165.66 o
  -8   2   1     6156.42     6371.77    303.42 o
  -7   2   1     2725.51     2626.20    196.25 o
  -6   2   1     1604.62     1451.39    103.80 o
  -5   2   1     3279.85     3066.82    158.10 o
  -4   2   1      387.60      439.58     37.60 o
  -3   2   1      664.45      633.51     56.27 o
  -2   2   1     6774.30     6113.11    140.09 o
  -1   2   1     1040.15     1312.64     71.17 o
   0   2   1        5.07      668.47     72.58 o
   1   2   1     6083.08     6850.92    120.89 o
   2   2   1     1533.20     1092.92     72.63 o
   3   2   1     9001.23     8688.21    195.60 o
   4   2   1     3029.76     2532.61    137.39 o
   5   2   1     3990.25     3985.89    198.08 o
   6   2   1      953.14      989.42     77.25 o
   7   2   1      961.72      975.99     87.75 o
   8   2   1     1645.26     1877.53    149.27 o
  -8   3   1     9572.04     9241.82    380.34 o
  -7   3   1     2434.73     2554.62    195.66 o
  -6   3   1     1930.68     1772.79    130.04 o
  -5   3   1       99.40       59.75     82.20 o
  -4   3   1      395.16      313.36     35.56 o
  -3   3   1        8.76       85.69     27.40 o
  -2   3   1   204829.78   197418.38    822.72 o
  -1   3   1       68.02      211.91     25.07 o
   0   3   1     7533.52     8245.02    391.85 o
   1   3   1      240.89      334.36     27.69 o
   2   3   1     8471.90     9805.07    178.73 o
   3   3   1     3447.82     3888.19    139.77 o
   4   3   1    37338.05    33471.04    449.72 o
   5   3   1        2.26      -13.99     80.74 o
   6   3   1    18331.89    18237.04    428.48 o
   7   3   1        1.06       10.78    100.85 o
   8   3   1      236.68      232.02    137.29 o
  -8   4   1      515.50      529.93     79.29 o
  -7   4   1     3706.09     3444.10    221.95 o
  -6   4   1      849.39      763.77     62.09 o
  -5   4   1      178.67       97.35     87.44 o
  -4   4   1     3251.98     2904.60    146.15 o
  -3   4   1    32492.55    32077.84    386.93 o
  -2   4   1      228.07      146.62     25.65 o
  -1   4   1    54932.05    57588.14    417.39 o
   0   4   1     6227.56     5383.11     90.05 o
   1   4   1     1372.76      910.85     69.71 o
   2   4   1     1459.40     1913.68     92.74 o
   3   4   1     8374.93     7968.99    196.37 o
   4   4   1      379.54      348.34     39.64 o
   5   4   1    11270.49    11275.11    299.77 o
   6   4   1     1535.25     1655.14    133.53 o
   7   4   1        6.57      -32.35    111.05 o
   8   4   1     3575.26     3290.11    258.09 o
  -8   5   1       74.91      130.58    134.37 o
  -7   5   1      280.49      172.56    111.05 o
  -6   5   1     4526.82     4451.54    231.62 o
  -5   5   1      939.87      919.18     81.92 o
  -4   5   1     6527.82     6640.71    217.49 o
  -3   5   1     7244.81     7294.90    196.58 o
  -2   5   1    46862.28    51924.77    469.54 o
  -1   5   1      460.96      756.50     57.43 o
   0   5   1       91.10      230.37     26.67 o
   1   5   1      332.37      295.59     28.86 o
   2   5   1    20660.34    22015.62    302.32 o
   3   5   1      250.92      239.90     31.19 o
   4   5   1     3559.53     3169.50    157.24 o
   5   5   1     4301.96     3964.28    197.79 o
   6   5   1    11038.64    10928.00    342.29 o
   7   5   1      108.76      114.84     55.09 o
  -8   6   1      112.23      -95.02    140.49 o
  -7   6   1      270.31      135.25    129.42 o
  -6   6   1     3679.28     3742.01    218.75 o
  -5   6   1     1948.40     1851.85    142.88 o
  -4   6   1     4602.89     4462.50    196.37 o
  -3   6   1     7087.26     8016.14    226.03 o
  -2   6   1       34.05      -46.05     59.75 o
  -1   6   1     3114.59     3032.53    125.47 o
   0   6   1     1621.41     1833.24     68.55 o
   1   6   1     7394.82     7236.89    178.83 o
   2   6   1     2574.82     2567.81    121.35 o
   3   6   1     1201.34     1394.24     98.26 o
   4   6   1     1124.01     1133.22     97.67 o
   5   6   1     3624.02     3482.63    189.01 o
   6   6   1      611.71      486.22     59.17 o
   7   6   1       25.07     -115.13    117.46 o
  -7   7   1      496.03      316.56     74.04 o
  -6   7   1    20726.39    19483.21    474.47 o
  -5   7   1      615.24      618.86     56.26 o
  -4   7   1    43586.41    43388.66    586.15 o
  -3   7   1     9481.79    10668.72    270.54 o
  -2   7   1    21019.46    22901.64    361.50 o
  -1   7   1     6253.17     6849.48    191.28 o
   0   7   1    18941.30    19092.85    332.35 o
   1   7   1     2204.12     2385.51    116.37 o
   2   7   1   131763.58   132483.70    857.01 o
   3   7   1     2085.41     2445.78    135.31 o
   4   7   1      298.21      349.49     47.22 o
   5   7   1      382.48      359.70     49.55 o
   6   7   1    12714.31    12889.95    398.43 o
   7   7   1     3608.25     2917.49    233.31 o
  -7   8   1      346.80      112.80    139.04 o
  -6   8   1      871.50      973.35     91.53 o
  -5   8   1    22644.09    21959.42    473.59 o
  -4   8   1      135.40      178.67     45.76 o
  -3   8   1      217.92      247.76     41.39 o
  -2   8   1     1022.39     1092.71     85.71 o
  -1   8   1    11766.96    12669.18    276.61 o
   0   8   1     1579.11     1354.71     69.43 o
   1   8   1    48619.45    50094.84    535.03 o
   2   8   1     1930.68     1587.23    122.18 o
   3   8   1    13746.98    14664.67    331.85 o
   4   8   1     3913.19     3676.29    194.56 o
   5   8   1     3950.34     4003.87    217.88 o
   6   8   1     2066.36     1846.50    143.45 o
   7   8   1     3340.58     3366.71    253.12 o
  -7   9   1       60.79       13.12    118.34 o
  -6   9   1     2150.00     2017.37    175.23 o
  -5   9   1     2547.93     2793.82    197.71 o
  -4   9   1     5902.84     5930.35    253.87 o
  -3   9   1     2867.42     2996.97    173.24 o
  -2   9   1    21812.21    23389.77    417.15 o
  -1   9   1      371.97      235.24     39.64 o
   0   9   1    15609.69    16076.25    240.67 o
   1   9   1        4.04       49.26     68.20 o
   2   9   1     4488.35     4586.59    200.44 o
   3   9   1      939.67      927.05     78.13 o
   4   9   1     8070.96     7946.09    284.33 o
   5   9   1     2655.54     3016.06    191.58 o
   6   9   1     1242.43     1400.20     93.00 o
   7   9   1     1360.19     1418.57    118.94 o
  -6  10   1       57.30       71.41     56.84 o
  -5  10   1      477.05      590.27     58.88 o
  -4  10   1     1532.44     1496.53    132.95 o
  -3  10   1      708.40      757.92     61.80 o
  -2  10   1      818.14      890.88     60.93 o
  -1  10   1     7056.82     7369.43    247.26 o
   0  10   1      767.62      845.89     48.40 o
   1  10   1     2510.66     2389.91    145.82 o
   2  10   1       13.96      120.09     67.91 o
   3  10   1      912.50     1013.03     74.34 o
   4  10   1      383.55      354.74     52.76 o
   5  10   1     4838.87     5044.17    249.12 o
   6  10   1     2137.86     2035.41    159.49 o
  -6  11   1     6737.68     6738.09    336.70 o
  -5  11   1      927.55      861.13     99.41 o
  -4  11   1      497.17      500.79     65.59 o
  -3  11   1     5938.27     5854.24    271.66 o
  -2  11   1    21928.18    22371.72    468.67 o
  -1  11   1     4782.07     4875.52    232.24 o
   0  11   1     3975.27     4042.38    142.63 o
   1  11   1     2952.46     3333.49    187.53 o
   2  11   1    17972.90    18139.55    415.64 o
   3  11   1     9802.59    10078.91    334.05 o
   4  11   1     3315.43     2961.56    198.31 o
   5  11   1       30.83      209.86    110.47 o
   6  11   1     4840.44     4537.68    298.97 o
  -5  12   1     7901.19     7808.50    349.03 o
  -4  12   1      233.94      229.10     60.04 o
  -3  12   1     5285.37     5418.50    254.98 o
  -2  12   1        6.94      -87.44     96.48 o
  -1  12   1    16686.50    17899.95    433.04 o
   0  12   1      988.07     1017.40     83.38 o
   1  12   1    12035.04    11797.59    342.09 o
   2  12   1     1297.36     1225.62     81.92 o
   3  12   1     1097.95     1185.04     99.12 o
   4  12   1       16.58       81.32     99.39 o
   5  12   1     9238.83     8910.13    370.99 o
  -5  13   1     1281.71     1336.35    111.95 o
  -4  13   1     1716.37     1751.62    141.69 o
  -3  13   1      101.73      128.54    110.47 o
  -2  13   1     1624.32     1390.69    106.71 o
  -1  13   1      181.99      174.30     51.59 o
   0  13   1     2398.50     2330.92    122.87 o
   1  13   1      306.89       71.41    109.31 o
   2  13   1      157.51      150.11    109.30 o
   3  13   1      112.69      162.35    111.34 o
   4  13   1     1990.02     1966.28    162.69 o
   5  13   1      530.52      586.77     79.58 o
  -4  14   1      629.85      557.92     80.16 o
  -3  14   1     3433.56     3589.35    260.13 o
  -2  14   1       31.02       84.53     99.10 o
  -1  14   1      633.08      550.35     70.83 o
   0  14   1     3533.31     3566.12    165.44 o
   1  14   1    18933.90    18994.13    495.61 o
   2  14   1        5.41       29.44     55.38 o
   3  14   1     1272.66     1293.79     93.87 o
   4  14   1     2653.10     2770.35    206.73 o
  -3  15   1     2128.09     2408.89    195.93 o
  -2  15   1     7997.61     7775.29    357.79 o
  -1  15   1     5493.45     5299.44    304.27 o
   0  15   1      348.93      321.18     66.02 o
   1  15   1      288.93      339.28     65.87 o
   2  15   1      132.12      133.20    125.04 o
   3  15   1     6232.60     6557.79    343.96 o
  -2  16   1      104.53     -152.15    152.15 o
  -1  16   1     7615.69     6566.48    347.83 o
   0  16   1     1397.40     1426.55     94.75 o
   1  16   1      557.07      382.15     77.83 o
   2  16   1      846.12      962.26     99.11 o
  -8   0   2     4122.66     4051.70    251.99 o
  -7   0   2     1371.02     1453.61    102.33 o
  -6   0   2     1290.77     1429.73    105.54 o
  -5   0   2      694.88      668.74     62.97 o
  -4   0   2   356699.25   354128.78   1754.28 o
  -3   0   2     3542.29     3187.63    153.52 o
  -2   0   2    84884.03    83793.00    590.09 o
  -1   0   2      173.26      380.42     33.81 o
   0   0   2       76.02      598.54     43.90 o
   1   0   2      583.35      804.19     55.98 o
   2   0   2   125544.84   113433.63    747.33 o
   3   0   2       93.22      179.26     45.18 o
   4   0   2    98167.89   102245.48    988.22 o
   5   0   2     1194.82     1312.53    103.79 o
   6   0   2     1735.11     1812.36    120.42 o
   7   0   2     7090.06     6920.98    403.87 o
   8   0   2     5169.15     5985.62    406.04 o
  -8   1   2      267.33       92.89    150.55 o
  -7   1   2      116.15       32.63     51.27 o
  -6   1   2      252.96      285.48     37.18 o
  -5   1   2       16.18      -68.11    103.03 o
  -4   1   2    15600.77    14990.13    710.11 o
  -3   1   2     2644.51     2198.84     83.00 o
  -2   1   2      358.94      623.60     33.74 o
  -1   1   2     2325.82     2841.99     70.42 o
   0   1   2       17.86        3.40     25.73 o
   1   1   2    10485.49    10802.56    664.94 o
   2   1   2     2356.61     2236.80    231.38 o
   3   1   2      779.49      698.03     35.64 o
   4   1   2     7532.83     6811.69    186.24 o
   5   1   2       60.95      176.58     95.90 o
   6   1   2       88.19       95.13    119.80 o
   7   1   2     3182.53     2874.71    263.04 o
   8   1   2     2171.87     2206.48    119.22 o
  -8   2   2       28.78      163.22    127.37 o
  -7   2   2      647.53      665.20     65.30 o
  -6   2   2     2865.02     2849.25    185.19 o
  -5   2   2      153.36      132.04     84.24 o
  -4   2   2      314.84      420.63     41.98 o
  -3   2   2     1106.74     1056.40     85.73 o
  -2   2   2    15046.08    14463.12    237.77 o
  -1   2   2       99.88       87.74     61.50 o
   0   2   2      629.94      582.11     32.68 o
   1   2   2        5.85       52.76     58.88 o
   2   2   2     9710.36     8068.53    173.26 o
   3   2   2      855.96      734.99     65.31 o
   4   2   2      131.76       97.06     78.70 o
   5   2   2      109.39      154.77     45.76 o
   6   2   2      818.42      788.25     72.59 o
   7   2   2      109.75      105.51    118.05 o
   8   2   2       39.45      214.23    162.06 o
  -8   3   2     3336.37     3448.97    266.54 o
  -7   3   2     3182.55     3032.92    214.93 o
  -6   3   2     8799.73     9092.43    305.69 o
  -5   3   2     4515.53     4339.42    202.19 o
  -4   3   2      103.90      156.23     35.27 o
  -3   3   2     8207.20     7836.91    203.42 o
  -2   3   2      478.55      555.94     35.57 o
  -1   3   2    22635.29    24846.84    277.31 o
   0   3   2        0.07       -9.24     35.15 o
   1   3   2     6566.34     5861.63    131.30 o
   2   3   2      178.01      185.97     25.65 o
   3   3   2     6079.31     5541.56    168.78 o
   4   3   2     2346.22     2356.75    138.24 o
   5   3   2      103.50      157.69     44.01 o
   6   3   2    12445.06    13331.52    383.29 o
   7   3   2     3596.28     3327.33    238.85 o
   8   3   2     1213.08     1438.95    137.01 o
  -8   4   2    16063.08    15004.31    494.67 o
  -7   4   2     1858.61     2002.14    155.40 o
  -6   4   2    26383.21    25708.18    511.16 o
  -5   4   2     3999.33     3732.31    196.91 o
  -4   4   2     1265.36     1176.17     89.22 o
  -3   4   2      101.38      128.83     29.44 o
  -2   4   2      933.99      672.07     50.15 o
  -1   4   2     1227.42     1598.13     86.61 o
   0   4   2   380054.22   416471.25  23405.01 o
   1   4   2       13.05      -41.39     41.39 o
   2   4   2     5822.35     6896.08    166.77 o
   3   4   2     1439.89     1580.71    106.43 o
   4   4   2     5186.70     5082.59    198.45 o
   5   4   2      508.55      550.06     55.38 o
   6   4   2    40660.77    39847.29    655.06 o
   7   4   2     3633.82     3655.42    247.02 o
  -8   5   2     1481.96     1810.71    160.63 o
  -7   5   2     1455.05     1574.60    129.44 o
  -6   5   2     3165.80     3234.86    204.44 o
  -5   5   2     1274.97     1104.38     92.13 o
  -4   5   2        7.75      -12.82     78.99 o
  -3   5   2     5254.94     5162.73    177.48 o
  -2   5   2     2571.12     2273.11    117.27 o
  -1   5   2     1518.98     1187.26     86.03 o
   0   5   2      230.44      417.68     51.59 o
   1   5   2     1197.65     1345.43     81.65 o
   2   5   2     2142.14     1718.51    105.00 o
   3   5   2     3713.70     3419.45    147.34 o
   4   5   2        1.59       84.82     73.45 o
   5   5   2      727.95      764.63     61.51 o
   6   5   2     2654.22     2345.38    169.13 o
   7   5   2        7.53      129.41    107.26 o
  -8   6   2     5791.52     6093.73    347.73 o
  -7   6   2     1510.76     1634.08    128.28 o
  -6   6   2     6804.88     7142.44    297.37 o
  -5   6   2      338.86      259.72     51.59 o
  -4   6   2     4156.25     3811.41    193.43 o
  -3   6   2     6199.38     6659.68    214.29 o
  -2   6   2     1837.14     1713.63    108.78 o
  -1   6   2      425.07      533.46     45.18 o
   0   6   2       23.39       60.08     20.69 o
   1   6   2      713.35      938.75     74.92 o
   2   6   2      322.51      223.58     32.06 o
   3   6   2     3025.50     2827.37    143.51 o
   4   6   2       38.04       34.68     91.81 o
   5   6   2      824.47      816.53     68.80 o
   6   6   2     1831.27     2010.02    155.11 o
   7   6   2      595.50      635.17     78.70 o
  -7   7   2     3082.20     3328.44    234.16 o
  -6   7   2      244.65      198.79    118.05 o
  -5   7   2     7497.97     7179.41    270.59 o
  -4   7   2      730.58      844.81     75.50 o
  -3   7   2    71342.60    76111.74    728.96 o
  -2   7   2     4002.03     4097.31    166.32 o
  -1   7   2     6304.83     6259.92    193.02 o
   0   7   2      770.87      658.99     47.37 o
   1   7   2       70.13       52.76     61.79 o
   2   7   2      942.38      861.79     68.22 o
   3   7   2    74179.68    73111.83    711.99 o
   4   7   2      100.72       97.94     90.65 o
   5   7   2      928.93      906.62     62.97 o
   6   7   2      168.33      -63.83    127.67 o
   7   7   2      430.30      406.92     72.00 o
  -7   8   2      753.85      805.71     81.33 o
  -6   8   2     3252.77     3391.05    220.76 o
  -5   8   2     7983.45     8017.37    307.66 o
  -4   8   2    32130.87    31267.48    533.40 o
  -3   8   2       12.90       64.41     85.11 o
  -2   8   2     1562.07     1821.51    125.67 o
  -1   8   2     7767.82     7921.84    231.03 o
   0   8   2     1529.70     1654.73    121.59 o
   1   8   2     6194.39     6056.59    199.10 o
   2   8   2     5052.33     5197.12    195.23 o
   3   8   2     5757.85     5345.01    218.59 o
   4   8   2    15169.28    17007.85    395.84 o
   5   8   2     4457.28     4314.55    235.99 o
   6   8   2     1011.84      908.95     78.42 o
   7   8   2     1888.02     2151.64    171.43 o
  -7   9   2     1267.52     1304.28     97.66 o
  -6   9   2        3.17      130.58    104.05 o
  -5   9   2       11.46       20.40     96.77 o
  -4   9   2      179.68      170.51     96.19 o
  -3   9   2      101.17       23.61    101.72 o
  -2   9   2     2332.07     2086.28    153.39 o
  -1   9   2     4333.67     4383.30    186.73 o
   0   9   2      161.83      205.32     26.38 o
   1   9   2     4963.92     5016.83    195.22 o
   2   9   2      289.34      267.58     41.97 o
   3   9   2        3.49      124.46     77.82 o
   4   9   2        2.78      -62.67     95.02 o
   5   9   2      471.67      472.80     61.80 o
   6   9   2      528.15      518.86     72.87 o
  -6  10   2      694.97      772.77     76.96 o
  -5  10   2     1466.02     1540.79    131.78 o
  -4  10   2    20960.03    21737.79    493.90 o
  -3  10   2     3915.99     3811.29    214.69 o
  -2  10   2       28.79       23.90     88.32 o
  -1  10   2      530.35      504.88     54.80 o
   0  10   2     7850.72     7986.88    182.89 o
   1  10   2      567.92      708.06     53.93 o
   2  10   2       71.52       -7.58     93.85 o
   3  10   2       14.51       45.47     44.89 o
   4  10   2    10339.71     9824.63    350.12 o
   5  10   2     8782.91     8903.31    345.02 o
   6  10   2      944.46      909.22     96.20 o
  -6  11   2      172.64      346.27     66.46 o
  -5  11   2     5900.64     6494.34    308.67 o
  -4  11   2     1547.41     1454.24    113.99 o
  -3  11   2     1366.45     1375.20    117.78 o
  -2  11   2      273.72      277.78     53.92 o
  -1  11   2    59012.66    62672.71    763.33 o
   0  11   2       91.26      -33.04     66.63 o
   1  11   2    29427.88    29170.70    508.69 o
   2  11   2        2.69       34.68     81.32 o
   3  11   2     4207.48     4196.28    227.52 o
   4  11   2     1888.39     1966.58    160.36 o
   5  11   2     9460.64    10103.23    378.90 o
   6  11   2       39.04      -83.07    135.53 o
  -5  12   2     1644.95     1778.70    134.11 o
  -4  12   2      248.55      298.48     61.21 o
  -3  12   2     2934.67     3331.45    219.01 o
  -2  12   2     5371.34     5287.20    261.12 o
  -1  12   2     5112.62     5229.33    254.70 o
   0  12   2       17.22      121.67     55.32 o
   1  12   2     8951.52     9001.06    305.68 o
   2  12   2     2384.64     2542.12    182.25 o
   3  12   2       22.34      -74.32    109.59 o
   4  12   2       98.38      119.21     59.46 o
   5  12   2      426.43      513.89     71.71 o
  -5  13   2     5810.10     5820.77    334.32 o
  -4  13   2      383.27      274.58    144.87 o
  -3  13   2     1953.93     1710.60    138.20 o
  -2  13   2       17.28      -44.59     99.97 o
  -1  13   2     1089.53     1103.42     90.08 o
   0  13   2      651.41      632.35     45.86 o
   1  13   2      231.00      144.28     51.30 o
   2  13   2      109.29      130.29    112.80 o
   3  13   2      438.28      401.38     69.96 o
   4  13   2        8.25      143.11    109.59 o
  -4  14   2     1622.39     1597.35    132.07 o
  -3  14   2     3697.25     3583.08    270.06 o
  -2  14   2       79.68      108.72     58.59 o
  -1  14   2      961.30     1008.06     86.58 o
   0  14   2    27557.71    26694.50    420.54 o
   1  14   2     6052.14     5617.56    292.05 o
   2  14   2      353.28     -121.26    133.79 o
   3  14   2      338.88      345.41     72.58 o
   4  14   2     1203.60     1074.54     99.41 o
  -3  15   2    15467.14    15356.06    522.07 o
  -2  15   2     3534.87     3615.02    250.51 o
  -1  15   2        3.29       27.11    115.71 o
   0  15   2      738.64      619.09     55.54 o
   1  15   2     2305.51     1995.82    160.07 o
   2  15   2     4855.21     4607.48    282.35 o
   3  15   2    18485.60    17454.07    537.49 o
  -2  16   2     1837.16     2131.79    197.38 o
  -1  16   2     1711.71     1805.82    109.91 o
   0  16   2       16.36      -13.61     83.16 o
   1  16   2     2941.67     3020.94    217.82 o
  -8   1   3     3870.69     3825.76    184.88 o
  -7   1   3      504.61      550.25    165.42 o
  -6   1   3     1098.40     1131.31     65.00 o
  -5   1   3     3067.53     2800.68    128.57 o
  -4   1   3     4709.30     4842.84    173.21 o
  -3   1   3      184.83      250.10     26.19 o
  -2   1   3   134923.92   127725.41    941.70 o
  -1   1   3      427.75      267.10     65.16 o
   0   1   3    20003.62    20786.43    278.55 o
   1   1   3       40.39      147.74     23.17 o
   2   1   3     3207.99     4072.06    111.64 o
   3   1   3      104.95       95.49     35.64 o
   4   1   3    16616.62    15376.53    281.76 o
   5   1   3     3109.94     2922.39    285.83 o
   6   1   3     4971.06     5503.22    218.53 o
   7   1   3        1.83       17.65    115.59 o
   8   1   3     1225.63     1281.62     94.44 o
  -8   2   3      775.00      922.02     99.99 o
  -7   2   3      672.42      683.86     75.79 o
  -6   2   3     7624.05     8248.61    321.68 o
  -5   2   3     3379.59     3115.27    198.93 o
  -4   2   3     2578.87     3365.90    178.80 o
  -3   2   3     3031.32     3179.66    145.88 o
  -2   2   3      128.11      170.81     31.19 o
  -1   2   3    12428.55    13930.67    237.03 o
   0   2   3      226.50      742.54     40.76 o
   1   2   3    11044.82    12133.01    208.02 o
   2   2   3      272.02      132.92     30.32 o
   3   2   3     6447.71     6372.35    200.33 o
   4   2   3     3802.54     3106.45    182.34 o
   5   2   3     7204.94     6599.43    277.02 o
   6   2   3      830.30      843.64     75.79 o
   7   2   3      460.40      539.84     82.20 o
  -8   3   3      130.85      197.62    130.87 o
  -7   3   3      102.23      165.56    101.72 o
  -6   3   3    44740.23    45270.96    708.78 o
  -5   3   3      348.06       74.62    106.69 o
  -4   3   3    21588.15    20453.22    396.89 o
  -3   3   3     1196.99     1495.51    114.30 o
  -2   3   3    32519.56    41360.29    442.74 o
  -1   3   3     1449.97     1979.52    105.29 o
   0   3   3    47526.19    46754.14   4111.18 o
   1   3   3      676.75      599.14     47.23 o
   2   3   3   132387.67   125800.36    753.21 o
   3   3   3      501.08      561.74     41.98 o
   4   3   3     1106.74     1079.01     76.38 o
   5   3   3     3330.12     3311.88    199.50 o
   6   3   3    14644.17    14486.75    435.72 o
   7   3   3     1939.47     1897.47    155.40 o
  -8   4   3     2699.52     2673.57    199.74 o
  -7   4   3     2477.74     2918.52    205.86 o
  -6   4   3      518.07      538.68     63.84 o
  -5   4   3    11763.62    11707.65    328.44 o
  -4   4   3      675.87      590.32     44.31 o
  -3   4   3      787.96      814.55     62.39 o
  -2   4   3      492.49      602.86     48.98 o
  -1   4   3      118.97      214.82     30.02 o
   0   4   3      852.34      581.68     59.48 o
   1   4   3    16984.02    13208.39    226.76 o
   2   4   3     3035.68     2364.38    113.78 o
   3   4   3       28.89       21.57     67.91 o
   4   4   3     4846.50     4872.97    207.47 o
   5   4   3      494.63      482.43     55.38 o
   6   4   3     1877.09     1931.32    150.45 o
   7   4   3     1862.31     1541.45    119.83 o
  -8   5   3     4609.78     4974.44    301.30 o
  -7   5   3     3092.56     3056.15    226.59 o
  -6   5   3     8485.74     8939.88    327.83 o
  -5   5   3     5865.64     5851.97    246.01 o
  -4   5   3     1556.89     1563.14    118.67 o
  -3   5   3     1577.50     1474.02    110.51 o
  -2   5   3    17188.18    19418.85    322.68 o
  -1   5   3      157.77       54.51     57.71 o
   0   5   3    22893.60    24953.88   1652.14 o
   1   5   3     1765.62     1633.20     93.91 o
   2   5   3    23245.76    22628.26    336.63 o
   3   5   3      685.52      575.75     40.81 o
   4   5   3    26392.32    25559.68    448.55 o
   5   5   3     3299.74     3282.29    198.91 o
   6   5   3     2678.95     2770.52    207.04 o
   7   5   3     2240.05     2415.37    173.48 o
  -8   6   3     6027.17     6015.75    333.45 o
  -7   6   3     1187.12     1411.85    104.95 o
  -6   6   3       18.55       20.69    106.39 o
  -5   6   3     3287.00     2731.11    194.83 o
  -4   6   3      175.86      165.85     91.82 o
  -3   6   3     1493.19     1535.76    120.13 o
  -2   6   3     2256.12     2293.03    134.46 o
  -1   6   3     1135.53     1123.14     86.89 o
   0   6   3       35.74      -27.91     41.58 o
   1   6   3     6517.35     6036.32    176.69 o
   2   6   3     1652.98     1551.02    107.60 o
   3   6   3     1078.86     1331.19     95.63 o
   4   6   3     6152.14     6079.79    236.98 o
   5   6   3     2546.09     2438.42    167.09 o
   6   6   3     1579.41     1761.52    146.94 o
   7   6   3      126.66      137.28     66.75 o
  -7   7   3     5420.72     5038.85    292.89 o
  -6   7   3     8971.45     9425.30    341.55 o
  -5   7   3      687.20      757.62     61.51 o
  -4   7   3      637.01      589.72     58.59 o
  -3   7   3     3915.65     3970.04    197.51 o
  -2   7   3   136696.95   146824.02    984.74 o
  -1   7   3     4120.72     4504.65    184.42 o
   0   7   3      447.23      458.91     25.07 o
   1   7   3      234.45      226.48     31.48 o
   2   7   3    28750.90    28769.12    420.40 o
   3   7   3    16382.49    16185.27    348.72 o
   4   7   3    26562.42    26356.58    487.31 o
   5   7   3      269.06      308.97     52.76 o
   6   7   3     3283.43     3002.29    222.51 o
   7   7   3      496.97      489.12     76.66 o
  -7   8   3     1100.58     1220.00     92.12 o
  -6   8   3     3297.91     2899.09    215.22 o
  -5   8   3     3675.98     3763.95    228.96 o
  -4   8   3     3573.13     3263.90    189.59 o
  -3   8   3    40255.48    41719.76    595.24 o
  -2   8   3      248.13      251.84     40.52 o
  -1   8   3    39952.61    43643.86    551.49 o
   0   8   3     1105.39     1030.70     60.93 o
   1   8   3     6935.65     6529.70    209.64 o
   2   8   3      144.56      200.25     35.85 o
   3   8   3    13143.57    13083.75    329.40 o
   4   8   3     1016.90     1091.18     97.66 o
   5   8   3    17148.94    16126.85    437.64 o
   6   8   3      315.23      364.06     70.54 o
  -7   9   3       49.00      112.22    134.37 o
  -6   9   3     1910.21     1998.92    179.31 o
  -5   9   3     1735.92     1863.05    151.61 o
  -4   9   3     9152.10    10048.57    329.06 o
  -3   9   3     1961.97     2438.84    161.25 o
  -2   9   3     4411.71     4843.15    214.73 o
  -1   9   3       48.27      -65.00     87.44 o
   0   9   3     6992.30     7356.83    201.88 o
   1   9   3     1021.45      890.06     65.30 o
   2   9   3     2018.47     2067.70    146.67 o
   3   9   3       87.21       90.36     84.82 o
   4   9   3     1439.98     1500.87    119.82 o
   5   9   3     6058.03     6326.36    283.60 o
   6   9   3     3163.01     3231.93    250.49 o
  -6  10   3     1366.68     1353.58    116.90 o
  -5  10   3     6073.84     5739.08    284.18 o
  -4  10   3       35.79       41.39    103.76 o
  -3  10   3     2791.69     2876.32    186.93 o
  -2  10   3        3.04       -8.45     96.77 o
  -1  10   3     1937.95     1898.83    129.17 o
   0  10   3      130.61       58.40    106.97 o
   1  10   3    15908.92    14906.39    349.77 o
   2  10   3      655.27      580.68     53.64 o
   3  10   3      553.83      562.88     62.67 o
   4  10   3     2669.72     2869.09    213.45 o
   5  10   3      420.19      462.59     69.96 o
   6  10   3      290.68      304.60     70.83 o
  -6  11   3     4237.60     3950.48    255.20 o
  -5  11   3     1145.64     1317.10    102.03 o
  -4  11   3     2889.30     2796.87    216.96 o
  -3  11   3     6940.56     6898.83    299.43 o
  -2  11   3    25435.11    26697.93    529.57 o
  -1  11   3    12919.49    13350.58    374.62 o
   0  11   3      531.45      547.72     40.39 o
   1  11   3      589.17      684.15     56.55 o
   2  11   3    19217.01    18166.68    432.94 o
   3  11   3     9144.67     8934.36    327.27 o
   4  11   3     1184.88     1129.66    105.82 o
   5  11   3      296.48      387.67     68.79 o
  -5  12   3     9764.32    10366.41    409.85 o
  -4  12   3     1458.88     1605.79    138.48 o
  -3  12   3     2959.07     2861.36    218.42 o
  -2  12   3      468.72      502.82     61.80 o
  -1  12   3     4008.70     4113.64    231.31 o
   0  12   3      552.02      523.21     40.64 o
   1  12   3    12924.21    13040.01    376.30 o
   2  12   3      204.65      181.01    101.73 o
   3  12   3      677.76      770.44     70.83 o
   4  12   3     3010.75     2873.80    209.67 o
   5  12   3     4746.48     4744.13    296.93 o
  -5  13   3      104.69       29.15    134.95 o
  -4  13   3     1054.01     1044.79     95.03 o
  -3  13   3     1120.39     1212.73     93.58 o
  -2  13   3       48.58       11.66    111.34 o
  -1  13   3       39.88       45.18    106.09 o
   0  13   3     4295.79     4641.93    212.06 o
   1  13   3      110.73      137.87     86.86 o
   2  13   3     1878.22     1630.69    115.46 o
   3  13   3       22.11       36.73    101.14 o
   4  13   3     4046.56     3949.52    268.03 o
  -4  14   3     3618.69     3547.07    244.38 o
  -3  14   3     9172.57     9344.53    395.22 o
  -2  14   3      523.68      520.02     74.33 o
  -1  14   3    12456.65    12544.87    436.93 o
   0  14   3     3535.66     3281.72    162.69 o
   1  14   3       26.41      207.23     53.05 o
   2  14   3      185.69       12.53    118.63 o
   3  14   3     6368.68     6988.68    337.27 o
  -3  15   3     3479.59     3611.43    267.12 o
  -2  15   3      147.81      129.41    124.17 o
  -1  15   3     5574.64     5670.50    326.15 o
   0  15   3       54.39      113.11     85.51 o
   1  15   3      386.73      278.37    139.62 o
   2  15   3     8241.38     7922.42    369.46 o
  -1  16   3       81.59       62.08    135.24 o
   0  16   3     1362.18     1419.05    120.98 o
   1  16   3     9191.48     8679.82    386.43 o
  -8   0   4    27933.79    26210.43    763.46 o
  -7   0   4     3261.73     2771.09    231.26 o
  -6   0   4    38494.79    37516.46    735.89 o
  -5   0   4     2638.92     2367.54    181.11 o
  -4   0   4       25.03      127.96     96.77 o
  -3   0   4      450.86      393.54     46.06 o
  -2   0   4    39612.79    35503.66    441.38 o
  -1   0   4      527.12      542.85     41.98 o
   0   0   4   368872.59   372012.78    976.93 o
   1   0   4      570.00      330.60     39.07 o
   2   0   4     5398.57     5036.83    194.77 o
   3   0   4     2160.65     2469.65    162.15 o
   4   0   4    14085.37    14173.69    401.51 o
   5   0   4     1790.26     1818.25    113.13 o
   6   0   4    46746.17    48626.53    899.29 o
   7   0   4      554.21      620.30    109.02 o
  -8   1   4     4936.47     5267.20    494.56 o
  -7   1   4      948.97      985.70     65.09 o
  -6   1   4     5128.09     5269.65    199.26 o
  -5   1   4     9659.18     9902.60    525.20 o
  -4   1   4        2.43       -1.68    130.72 o
  -3   1   4     3362.12     3438.90    114.40 o
  -2   1   4        9.73       48.46     29.20 o
  -1   1   4     2629.89     2362.51    112.35 o
   0   1   4     2677.48     2147.39    102.61 o
   1   1   4     3045.89     4177.79    111.80 o
   2   1   4       13.53      -12.13     55.11 o
   3   1   4     1632.58     1786.07     87.18 o
   4   1   4      927.02     1006.07    143.14 o
   5   1   4     2028.70     1919.42    109.23 o
   6   1   4    16980.32    17525.82    476.82 o
   7   1   4      629.35      863.65     75.56 o
  -8   2   4      819.05      780.94    107.86 o
  -7   2   4     1022.70      903.71     95.91 o
  -6   2   4     6414.47     6116.43    312.84 o
  -5   2   4       81.54       19.82    121.25 o
  -4   2   4       26.82       74.91    101.14 o
  -3   2   4       11.32        0.00     76.66 o
  -2   2   4     1497.86     1152.24     86.03 o
  -1   2   4      890.73      944.43     77.85 o
   0   2   4     2194.47     2516.96     84.16 o
   1   2   4       13.80      -46.93     69.37 o
   2   2   4    10906.00    11044.88    251.27 o
   3   2   4     1148.85     1040.28     70.56 o
   4   2   4      183.92      328.79     51.01 o
   5   2   4      727.85      791.45     71.71 o
   6   2   4     3424.36     3611.43    271.81 o
   7   2   4      605.64      698.72     94.15 o
  -8   3   4       13.91      -48.68    155.64 o
  -7   3   4     2920.29     3146.79    245.54 o
  -6   3   4       17.36      173.42    111.63 o
  -5   3   4     1635.10     1361.64    115.75 o
  -4   3   4     6502.29     6636.83    249.61 o
  -3   3   4    16874.51    17699.41    350.35 o
  -2   3   4     1537.46     1639.23    111.11 o
  -1   3   4     3347.45     3002.00    142.72 o
   0   3   4     2287.09     2306.80    108.23 o
   1   3   4     2851.76     3138.87    126.92 o
   2   3   4    12255.97    11556.13    258.35 o
   3   3   4    22583.09    21477.09    385.27 o
   4   3   4     1495.55     1437.13    110.50 o
   5   3   4      226.27      235.52     49.55 o
   6   3   4       18.01      -12.24    111.63 o
   7   3   4     2314.87     2194.09    170.28 o
  -8   4   4     1511.96     1751.25    154.80 o
  -7   4   4     1395.88     1262.64    106.12 o
  -6   4   4      171.90      164.68     55.38 o
  -5   4   4     1480.31     1251.95    101.75 o
  -4   4   4   153752.45   151521.25   1142.55 o
  -3   4   4     1032.23     1020.43     84.26 o
  -2   4   4    12318.41    13999.63    291.46 o
  -1   4   4      100.00      101.43     59.75 o
   0   4   4    10465.19    12391.90   1026.79 o
   1   4   4     5524.91     5286.52    162.94 o
   2   4   4   113233.68   107336.58    769.10 o
   3   4   4     2376.74     2325.56    142.32 o
   4   4   4    51391.02    48863.00    649.89 o
   5   4   4      536.85      621.47     60.05 o
   6   4   4     2720.53     2979.61    220.45 o
   7   4   4     4915.83     5247.81    323.49 o
  -8   5   4      204.95      122.71    147.20 o
  -7   5   4      506.24      666.35     78.12 o
  -6   5   4      727.13      717.11     71.42 o
  -5   5   4      213.62      175.76     55.38 o
  -4   5   4     3749.27     3803.18    192.54 o
  -3   5   4      477.69      479.23     45.18 o
  -2   5   4      404.58      302.29     36.73 o
  -1   5   4     5661.48     6238.92    194.47 o
   0   5   4        1.74       13.12     41.73 o
   1   5   4     2596.71     2490.25    119.89 o
   2   5   4     1322.19     1209.16     89.51 o
   3   5   4      856.06      791.50     64.14 o
   4   5   4     2716.50     2765.58    180.52 o
   5   5   4      694.99      652.39     67.63 o
   6   5   4      166.34      -11.66    127.67 o
   7   5   4      393.25      195.00    153.90 o
  -7   6   4     5416.09     5345.80    290.85 o
  -6   6   4      156.50      227.06    131.46 o
  -5   6   4      744.54      751.81     62.97 o
  -4   6   4       81.82      181.59     46.64 o
  -3   6   4     1327.78     1497.18    121.00 o
  -2   6   4     1311.89     1497.81    104.38 o
  -1   6   4      511.44      620.92     50.14 o
   0   6   4     4236.26     4242.82    392.08 o
   1   6   4      226.78      338.71     34.10 o
   2   6   4     4913.11     4026.14    171.60 o
   3   6   4     1776.46     1664.96    133.25 o
   4   6   4    12573.39    12082.08    336.04 o
   5   6   4     4756.52     5030.13    253.80 o
   6   6   4      235.43      206.66     66.46 o
   7   6   4     1683.66     1756.83    128.86 o
  -7   7   4    20582.94    20891.28    565.52 o
  -6   7   4     3113.33     3100.25    220.76 o
  -5   7   4       59.93     -116.59    116.59 o
  -4   7   4      465.96      509.24     58.59 o
  -3   7   4     3985.04     4423.91    204.51 o
  -2   7   4      522.27      460.87     45.47 o
  -1   7   4    76073.85    80488.59    750.16 o
   0   7   4     3961.98     4146.09    274.56 o
   1   7   4    14739.50    15166.96    306.03 o
   2   7   4      416.75      412.47     40.23 o
   3   7   4     6445.92     6377.43    237.58 o
   4   7   4       66.78       43.72     90.36 o
   5   7   4     6992.04     6777.97    300.58 o
   6   7   4     1790.59     1753.68    140.24 o
  -7   8   4     3561.46     3384.92    257.22 o
  -6   8   4     1240.58     1155.03     94.16 o
  -5   8   4     2716.77     2688.37    198.59 o
  -4   8   4      605.80      627.31     59.47 o
  -3   8   4     4642.93     4600.79    225.24 o
  -2   8   4     4736.72     4660.18    213.30 o
  -1   8   4      712.66      778.06     57.72 o
   0   8   4    34174.36    35322.38   1658.49 o
   1   8   4     9833.78     9200.58    261.47 o
   2   8   4     4477.76     4153.46    193.14 o
   3   8   4     2453.72     2145.40    158.93 o
   4   8   4     2883.21     2974.86    198.60 o
   5   8   4      327.39      224.44    115.72 o
   6   8   4     4831.14     5516.71    294.61 o
  -7   9   4        3.62        0.00    124.46 o
  -6   9   4      436.81      465.51     74.04 o
  -5   9   4     5389.18     5032.55    261.11 o
  -4   9   4       16.37      -40.22     93.56 o
  -3   9   4      729.03      817.98     69.09 o
  -2   9   4     1114.95     1123.00     89.21 o
  -1   9   4       20.43        7.87     87.73 o
   0   9   4      342.40      347.23     38.48 o
   1   9   4     5907.05     5043.09    209.25 o
   2   9   4       29.73      131.74     67.91 o
   3   9   4     3758.23     3552.36    199.22 o
   4   9   4       27.33      171.09     88.32 o
   5   9   4       15.20      102.31     98.52 o
   6   9   4      977.03     1076.55     86.00 o
  -6  10   4      208.49      234.06    146.61 o
  -5  10   4       32.76      179.55     95.02 o
  -4  10   4     5109.48     4719.41    270.15 o
  -3  10   4     4740.90     5319.75    259.06 o
  -2  10   4      100.98       -9.04     96.77 o
  -1  10   4      950.68     1031.42     95.91 o
   0  10   4    18766.60    19914.03    757.71 o
   1  10   4     6425.76     6006.85    248.66 o
   2  10   4      692.22      959.35     97.07 o
   3  10   4     2563.51     2498.76    181.67 o
   4  10   4        7.62      139.90     47.80 o
   5  10   4      653.83      637.80     71.71 o
  -6  11   4        9.82     -132.62    132.62 o
  -5  11   4    14351.64    14968.13    481.74 o
  -4  11   4      121.60       83.94    114.26 o
  -3  11   4    38343.02    40555.59    700.84 o
  -2  11   4       58.35       81.03    117.17 o
  -1  11   4     3057.27     3110.06    204.73 o
   0  11   4      714.81      807.28     47.90 o
   1  11   4     9494.80     9305.31    304.84 o
   2  11   4      372.93      401.67     53.05 o
   3  11   4    36626.19    36044.62    660.85 o
   4  11   4       12.13       59.75    116.00 o
   5  11   4       15.07      105.51    117.75 o
  -5  12   4     7861.25     8488.83    371.49 o
  -4  12   4      281.34      156.53    156.53 o
  -3  12   4      973.12      955.59     83.37 o
  -2  12   4     2278.02     2503.85    173.20 o
  -1  12   4     2857.81     2909.19    213.76 o
   0  12   4      347.67      452.84     54.80 o
   1  12   4     6488.42     6210.53    277.22 o
   2  12   4     3102.64     3008.69    213.18 o
   3  12   4     2831.35     2882.22    222.79 o
   4  12   4     1147.11     1118.27    106.99 o
   5  12   4     5437.21     5519.32    307.16 o
  -5  13   4       11.02      151.85    109.30 o
  -4  13   4      844.86      872.77     90.95 o
  -3  13   4     1059.83     1086.20     83.67 o
  -2  13   4      121.09       62.08    127.96 o
  -1  13   4     1430.45     1267.03     95.04 o
   0  13   4      114.38      184.03     74.60 o
   1  13   4     2438.18     2605.92    200.03 o
   2  13   4     2583.23     2521.10    196.53 o
   3  13   4       46.31      102.31    105.22 o
   4  13   4      541.67      620.59     82.20 o
  -4  14   4    15822.35    16178.96    528.52 o
  -3  14   4     3438.54     3295.93    255.46 o
  -2  14   4      636.74      473.39     81.33 o
  -1  14   4     1017.35     1094.06     86.87 o
   0  14   4     2013.66     1843.77    112.42 o
   1  14   4      833.40      796.10     80.46 o
   2  14   4     3069.75     3190.49    231.25 o
   3  14   4      645.94      531.98     80.45 o
  -3  15   4       51.37      -31.77    143.69 o
  -2  15   4     4193.52     4422.65    295.15 o
  -1  15   4    21191.56    21275.16    602.39 o
   0  15   4      538.64      505.93     55.98 o
   1  15   4     6741.56     5954.13    322.99 o
   2  15   4     1167.50      899.92     89.79 o
  -8   1   5     2279.87     2181.87    119.35 o
  -7   1   5      291.49      260.64     75.67 o
  -6   1   5    39914.02    37990.21   1221.97 o
  -5   1   5     2757.36     2646.90    201.67 o
  -4   1   5     1582.49     1677.51     92.33 o
  -3   1   5      284.71      279.20     92.40 o
  -2   1   5      836.53      632.08     41.18 o
  -1   1   5     1113.74     1092.74    138.65 o
   0   1   5    52611.69    54804.18    818.43 o
   1   1   5       79.60      116.19     34.22 o
   2   1   5    41491.80    39765.88    384.95 o
   3   1   5      386.50      387.44     37.38 o
   4   1   5     9442.91     9729.82    251.12 o
   5   1   5     2180.66     2259.79    115.92 o
   6   1   5     2012.16     2286.79    124.63 o
   7   1   5       15.33      242.36    113.62 o
  -8   2   5     3442.26     3575.57    277.33 o
  -7   2   5      811.62      858.78     99.70 o
  -6   2   5     2058.74     1942.22    167.37 o
  -5   2   5     3192.79     3042.67    223.13 o
  -4   2   5       29.85     -108.14    108.14 o
  -3   2   5      496.94      488.28     48.68 o
  -2   2   5       34.70       66.46     36.14 o
  -1   2   5     3149.78     3440.60    156.99 o
   0   2   5     1568.75     1772.45     85.95 o
   1   2   5     7022.31     6805.31    209.47 o
   2   2   5        4.95        6.41     83.07 o
   3   2   5    11048.54    10712.63    307.18 o
   4   2   5    16550.08    14967.77    411.27 o
   5   2   5     4992.85     5097.07    272.49 o
   6   2   5      119.53      -85.98    144.86 o
   7   2   5       12.58     -136.41    170.51 o
  -8   3   5     8678.18     9165.06    443.03 o
  -7   3   5      853.68      759.96     90.95 o
  -6   3   5     2899.70     2957.08    221.05 o
  -5   3   5       47.88      -42.55    111.05 o
  -4   3   5     6690.95     7152.44    279.97 o
  -3   3   5      761.82      883.33     58.31 o
  -2   3   5   183986.81   193969.56   1170.08 o
  -1   3   5       63.36      251.54     39.06 o
   0   3   5     9791.19     9659.82    686.36 o
   1   3   5      116.12       67.91     63.25 o
   2   3   5     9336.04     8709.26    243.13 o
   3   3   5     9008.74     8710.88    266.98 o
   4   3   5    49088.27    47478.39    697.35 o
   5   3   5       20.34      143.69     90.65 o
   6   3   5      564.05     1094.27     92.11 o
   7   3   5       82.45      115.42     75.78 o
  -8   4   5      102.45       16.91    158.27 o
  -7   4   5       72.26     -115.71    144.57 o
  -6   4   5     1473.99     1838.78    161.22 o
  -5   4   5      554.89      513.33     64.71 o
  -4   4   5     3460.19     3322.48    200.11 o
  -3   4   5    34640.57    36939.53    545.00 o
  -2   4   5      231.24      168.77     41.39 o
  -1   4   5     6157.02     7175.01    228.08 o
   0   4   5     2002.32     1993.25    285.82 o
   1   4   5     6767.66     6403.86    195.09 o
   2   4   5      123.95       79.57     72.29 o
   3   4   5    19453.58    18053.17    384.15 o
   4   4   5     1592.09     1499.80    131.79 o
   5   4   5     7573.50     7089.04    300.92 o
   6   4   5      276.37      184.22    141.66 o
   7   4   5      114.36      218.60    159.14 o
  -8   5   5     1121.63     1151.49    108.44 o
  -7   5   5       74.80      100.56     71.70 o
  -6   5   5     2659.11     2925.10    222.50 o
  -5   5   5     1206.16     1121.84     77.55 o
  -4   5   5     7603.30     7998.57    294.59 o
  -3   5   5      156.87      106.39     91.52 o
  -2   5   5    17643.71    18678.48    377.23 o
  -1   5   5     1103.55     1148.17     91.55 o
   0   5   5    19588.34    19739.82    884.25 o
   1   5   5      230.71      105.52     63.84 o
   2   5   5    12684.31    11646.51    288.01 o
   3   5   5     1057.45     1056.24     81.34 o
   4   5   5     2167.78     2026.87    149.59 o
   5   5   5     6408.31     5714.68    290.93 o
   6   5   5     4156.12     4242.86    279.71 o
   7   5   5      436.26      547.12     79.28 o
  -7   6   5      223.22      156.82    155.65 o
  -6   6   5     5493.11     5381.84    298.16 o
  -5   6   5     2140.77     1905.23    149.58 o
  -4   6   5     1504.31     1463.35    111.67 o
  -3   6   5     5469.78     5892.02    240.77 o
  -2   6   5      120.13       57.71     85.69 o
  -1   6   5     6794.77     7758.76    248.49 o
   0   6   5      532.85      571.94     95.18 o
   1   6   5     8017.12     7547.37    228.40 o
   2   6   5     2398.48     2156.63    141.15 o
   3   6   5      616.11      529.38     58.88 o
   4   6   5      101.52      -18.36     92.69 o
   5   6   5     3577.33     3734.58    240.32 o
   6   6   5      483.80      543.92     74.91 o
  -7   7   5      523.62      436.95     83.95 o
  -6   7   5    37710.50    37421.54    731.83 o
  -5   7   5      333.15      163.52    134.96 o
  -4   7   5     4156.15     4263.40    239.50 o
  -3   7   5     2477.68     2785.63    175.85 o
  -2   7   5    21061.43    23322.43    436.76 o
  -1   7   5    10197.53    10824.21    299.80 o
   0   7   5    41137.63    41124.08   3133.90 o
   1   7   5     3132.33     2842.19    154.01 o
   2   7   5    30322.04    29919.07    478.89 o
   3   7   5     1963.64     1699.65    126.55 o
   4   7   5     1363.17     1305.23     87.46 o
   5   7   5     1933.82     1800.70    149.28 o
   6   7   5    13155.14    13266.87    456.50 o
  -7   8   5     9707.26     8763.35    401.94 o
  -6   8   5       69.97       13.12    138.16 o
  -5   8   5    21799.67    22491.38    536.04 o
  -4   8   5      502.62      610.68     60.92 o
  -3   8   5     4101.39     4275.41    210.33 o
  -2   8   5     2930.36     2880.41    182.29 o
  -1   8   5     6229.38     6706.66    252.48 o
   0   8   5       76.00      124.53     53.33 o
   1   8   5    41770.01    39644.15    552.17 o
   2   8   5     2008.10     1753.34    129.47 o
   3   8   5      142.42       88.90     94.15 o
   4   8   5     4262.28     4341.52    231.02 o
   5   8   5      743.12      706.02     74.92 o
   6   8   5     4301.06     4457.72    279.12 o
  -6   9   5     1406.26     1506.64    114.86 o
  -5   9   5      635.19      657.04     72.87 o
  -4   9   5     5904.55     6411.68    285.07 o
  -3   9   5      702.69      740.72     69.67 o
  -2   9   5     5998.90     6340.32    265.27 o
  -1   9   5     1204.20     1109.90     81.34 o
   0   9   5     6280.93     6186.96    330.97 o
   1   9   5     3614.59     3544.59    198.06 o
   2   9   5     5206.69     5016.37    227.29 o
   3   9   5      151.06     -120.38    120.38 o
   4   9   5    11767.78    11292.44    382.60 o
   5   9   5     1342.09     1723.53    130.90 o
   6   9   5     4365.41     4621.02    305.66 o
  -6  10   5       55.35     -148.94    148.94 o
  -5  10   5     2860.35     3304.47    230.66 o
  -4  10   5      637.08      637.22     70.25 o
  -3  10   5     6364.19     6449.95    294.15 o
  -2  10   5      495.62      617.39     62.67 o
  -1  10   5     2424.83     2557.99    194.79 o
   0  10   5      567.77      562.64     40.13 o
   1  10   5      753.23      661.44     65.30 o
   2  10   5      129.63      157.98     93.56 o
   3  10   5     4970.69     5030.78    254.38 o
   4  10   5      391.35      443.93     62.67 o
   5  10   5     1659.84     1852.46    147.52 o
  -6  11   5    10870.28    11013.79    452.51 o
  -5  11   5     3431.44     3636.29    258.96 o
  -4  11   5      152.31      299.64     61.50 o
  -3  11   5     3571.74     3724.10    236.53 o
  -2  11   5    25439.80    24924.25    557.25 o
  -1  11   5     8245.24     8768.94    332.79 o
   0  11   5     5689.86     5615.66    302.57 o
   1  11   5       69.42      -86.28    101.14 o
   2  11   5    12966.26    12613.32    385.62 o
   3  11   5     6525.27     6692.75    298.79 o
   4  11   5     5956.13     6018.69    316.54 o
   5  11   5      104.74      356.18     73.74 o
  -5  12   5     3866.06     3884.64    291.93 o
  -4  12   5       55.88      180.13    127.96 o
  -3  12   5     8584.68     8577.13    367.78 o
  -2  12   5       13.67       71.99     97.93 o
  -1  12   5     2219.73     2143.13    167.66 o
   0  12   5      447.70      459.80     44.07 o
   1  12   5    13367.91    11830.42    389.72 o
   2  12   5     1530.89     1454.22    125.36 o
   3  12   5      745.29      791.43     82.50 o
   4  12   5        7.32     -128.83    128.83 o
  -4  13   5     2798.16     2971.63    215.78 o
  -3  13   5      264.85      293.81     70.25 o
  -2  13   5     2303.26     2193.25    183.11 o
  -1  13   5      199.39       12.83    141.95 o
   0  13   5     3684.33     3899.48    178.43 o
   1  13   5     1004.05      972.21     87.16 o
   2  13   5     1341.62     1420.63    117.49 o
   3  13   5     1259.80     1482.99    117.78 o
  -3  14   5      512.88      542.46     85.70 o
  -2  14   5      174.62      160.02    117.17 o
  -1  14   5     1101.01      984.75     96.49 o
   0  14   5     2790.38     2960.26    163.62 o
   1  14   5     9865.00     9746.33    392.92 o
   2  14   5      754.31      707.18     80.16 o
   3  14   5        7.43     -146.90    146.90 o
  -2  15   5     6599.51     6601.00    362.65 o
  -1  15   5     6421.80     6089.45    357.40 o
   0  15   5     1444.31     1658.31    131.63 o
   1  15   5      344.71      498.14     77.24 o
  -8   0   6      344.85      266.42     99.10 o
  -7   0   6      850.75      690.00    100.86 o
  -6   0   6     4289.38     4201.05    280.61 o
  -5   0   6      771.75      888.24     77.25 o
  -4   0   6   290288.16   287806.00   1777.14 o
  -3   0   6     1310.70     1019.04     76.68 o
  -2   0   6       99.06      -27.69     88.90 o
  -1   0   6      103.53      122.42     41.10 o
   0   0   6    15615.40    16450.56    261.87 o
   1   0   6     2623.41     2786.86    163.35 o
   2   0   6   171464.59   172767.94   1237.66 o
   3   0   6      178.86      143.41    105.81 o
   4   0   6    47660.59    49688.86    804.35 o
   5   0   6      155.55      220.65    146.03 o
   6   0   6       31.47       83.36    162.64 o
   7   0   6     4655.01     6049.87    396.38 o
  -8   1   6        1.61     -118.80    134.37 o
  -7   1   6      187.21      229.47    233.91 o
  -6   1   6      591.60      520.96     55.52 o
  -5   1   6      755.08      771.09     51.94 o
  -4   1   6     4477.08     4169.75    207.74 o
  -3   1   6      810.59      823.70     48.13 o
  -2   1   6       40.26       91.72     55.63 o
  -1   1   6      551.17      633.19     60.93 o
   0   1   6      216.02      169.98     26.81 o
   1   1   6     3445.14     3222.28    122.13 o
   2   1   6    10488.56    10151.45    241.56 o
   3   1   6     3554.69     3768.58    160.58 o
   4   1   6     5957.46     6723.40    219.41 o
   5   1   6      758.58      875.23     72.15 o
   6   1   6      432.02      433.84    115.72 o
   7   1   6     2458.77     2848.82    155.26 o
  -8   2   6       17.54     -100.85    192.95 o
  -7   2   6      465.39      510.11     88.32 o
  -6   2   6     1426.10     1360.34    105.54 o
  -5   2   6        5.28      -71.41    120.08 o
  -4   2   6      840.68      788.57     66.76 o
  -3   2   6       25.55      -95.31     95.31 o
  -2   2   6    19166.40    20356.10    411.21 o
  -1   2   6       91.41      126.79     37.02 o
   0   2   6      603.18      700.39     35.55 o
   1   2   6      423.05      478.65     45.47 o
   2   2   6    19678.21    19054.41    399.00 o
   3   2   6     1110.12      976.96     66.18 o
   4   2   6     1939.16     2220.40    175.24 o
   5   2   6       64.90       25.65    134.66 o
   6   2   6     1185.30     1154.14    132.64 o
   7   2   6       27.47      -73.16    150.69 o
  -8   3   6     5109.51     5185.11    331.65 o
  -7   3   6     3075.40     2689.27    198.88 o
  -6   3   6     4008.01     3818.08    289.64 o
  -5   3   6     2881.60     2834.71    209.10 o
  -4   3   6       40.13       40.51    101.14 o
  -3   3   6     2851.33     2888.21    189.30 o
  -2   3   6      442.56      411.02     51.30 o
  -1   3   6    24610.27    25638.23    443.61 o
   0   3   6        0.94      -22.13     70.54 o
   1   3   6      310.13      230.57     39.35 o
   2   3   6      117.21      138.45     40.81 o
   3   3   6     8481.50     8394.73    291.73 o
   4   3   6      927.32     1024.41     93.29 o
   5   3   6      598.99      490.88     74.92 o
   6   3   6     6253.09     5919.88    348.95 o
   7   3   6     2131.00     2031.30    148.70 o
  -8   4   6    26224.07    25779.58    744.97 o
  -7   4   6     1885.01     1563.62    128.87 o
  -6   4   6     7804.27     7545.47    358.13 o
  -5   4   6     1401.30     1259.20     81.34 o
  -4   4   6      279.85      252.14    129.13 o
  -3   4   6     1647.77     1926.21    137.34 o
  -2   4   6    41197.87    41736.61    589.61 o
  -1   4   6     1711.42     1733.03    121.60 o
   0   4   6   197333.75   201461.70  13434.46 o
   1   4   6      571.07      490.61     44.89 o
   2   4   6     8400.74     7877.44    252.63 o
   3   4   6     3124.71     3226.11    195.12 o
   4   4   6     7478.45     7852.20    310.57 o
   5   4   6      123.73      -84.53    124.75 o
   6   4   6    21186.35    21842.08    604.80 o
  -7   5   6     1366.67     1414.51    115.45 o
  -6   5   6       74.23       94.73    124.75 o
  -5   5   6      181.95       80.45    119.80 o
  -4   5   6       85.42      172.84    110.76 o
  -3   5   6      560.90      573.98     56.84 o
  -2   5   6      438.56      457.36     44.89 o
  -1   5   6     7933.03     8339.40    269.59 o
   0   5   6     3056.85     2699.22    281.49 o
   1   5   6       29.48      129.12     34.10 o
   2   5   6      825.96      800.23     62.39 o
   3   5   6       20.03      -16.91     96.48 o
   4   5   6      143.05      208.11     50.13 o
   5   5   6     1395.59     1452.44    113.12 o
   6   5   6     2672.40     2631.90    229.77 o
  -7   6   6     1819.25     1770.00    133.53 o
  -6   6   6     2206.87     2229.69    178.45 o
  -5   6   6        5.20      -46.63    107.84 o
  -4   6   6     7782.89     7900.50    315.87 o
  -3   6   6       64.76      129.70    109.59 o
  -2   6   6     1154.69     1014.88     79.30 o
  -1   6   6       35.04      -64.12     86.86 o
   0   6   6    17571.66    17826.05   1605.91 o
   1   6   6     2558.93     2710.54    158.07 o
   2   6   6      175.93      145.16     91.82 o
   3   6   6     3973.78     3672.81    204.19 o
   4   6   6      490.79      635.75     60.05 o
   5   6   6      732.74      634.31     78.41 o
   6   6   6       83.14      216.56     73.45 o
  -7   7   6     2882.50     3208.14    230.07 o
  -6   7   6      449.38      528.76     79.87 o
  -5   7   6    13443.02    13391.95    437.96 o
  -4   7   6     2701.40     2824.65    210.55 o
  -3   7   6    18572.91    21101.65    474.61 o
  -2   7   6      476.43      425.30     58.30 o
  -1   7   6    13165.10    13257.10    359.30 o
   0   7   6      614.54      557.16     71.13 o
   1   7   6     5617.78     5593.26    221.79 o
   2   7   6      587.67      684.16     65.59 o
   3   7   6    27744.54    27434.92    533.31 o
   4   7   6      619.11      611.28     64.42 o
   5   7   6      205.15      234.35    132.33 o
   6   7   6      285.88      278.36    148.95 o
  -7   8   6       53.81      -64.41    155.06 o
  -6   8   6       70.71      -57.42    146.03 o
  -5   8   6     5145.47     5318.78    291.44 o
  -4   8   6    27705.67    29545.77    609.38 o
  -3   8   6     1741.77     1766.03    139.08 o
  -2   8   6     4352.28     4160.14    235.72 o
  -1   8   6      290.24      296.15     51.01 o
   0   8   6      238.50      322.91    100.27 o
   1   8   6     4969.62     4666.59    219.41 o
   2   8   6     6806.57     6398.19    257.42 o
   3   8   6     3714.70     3644.40    223.13 o
   4   8   6     8351.92     8106.27    332.46 o
   5   8   6     1118.71     1188.82    102.03 o
   6   8   6     1932.34     2081.97    152.77 o
  -6   9   6      620.05      603.98     81.33 o
  -5   9   6      673.85      643.05     81.33 o
  -4   9   6       93.69       23.90    122.71 o
  -3   9   6     1675.78     1832.46    149.86 o
  -2   9   6       15.48      -50.72    106.39 o
  -1   9   6     8792.17     8957.04    331.41 o
   0   9   6      281.10      269.37     33.90 o
   1   9   6       97.31       69.66     90.94 o
   2   9   6      755.81      601.97     61.80 o
   3   9   6      570.19      561.72     62.09 o
   4   9   6       73.27      132.04     96.77 o
   5   9   6      346.87      392.63     72.29 o
  -6  10   6      717.50      740.41     92.99 o
  -5  10   6     1189.53     1245.68    109.61 o
  -4  10   6    12025.25    12611.16    430.21 o
  -3  10   6     1270.67     1485.08    102.91 o
  -2  10   6       25.01       77.24    114.84 o
  -1  10   6      315.54      425.86     60.92 o
   0  10   6     2627.38     2537.52    186.49 o
   1  10   6      672.48      602.83     58.88 o
   2  10   6       30.20      -81.32    107.84 o
   3  10   6      519.93      348.33     64.42 o
   4  10   6    12102.08    12379.86    432.21 o
   5  10   6     6075.39     6466.59    336.66 o
  -5  11   6      244.14      427.02     76.37 o
  -4  11   6      168.83      248.34    126.50 o
  -3  11   6     1143.65     1265.51    108.45 o
  -2  11   6      450.87      455.89     69.96 o
  -1  11   6    60035.62    61985.00    902.70 o
   0  11   6       31.93      -15.89     91.81 o
   1  11   6     5274.48     4865.05    256.15 o
   2  11   6      332.29      302.56     55.67 o
   3  11   6      422.75      409.83     69.96 o
   4  11   6     2474.48     2104.04    176.11 o
  -5  12   6     2050.80     1926.61    135.57 o
  -4  12   6       64.00       14.57    131.74 o
  -3  12   6     5614.09     6610.15    316.53 o
  -2  12   6     3737.07     4262.49    260.44 o
  -1  12   6      114.43      204.03    106.68 o
   0  12   6     4707.50     4583.03    331.08 o
   1  12   6    10559.14    10977.48    377.54 o
   2  12   6     3106.97     3145.95    244.67 o
   3  12   6        1.87      -80.15    122.71 o
   4  12   6      142.62     -118.92    153.02 o
  -4  13   6       48.85      -16.03    135.24 o
  -3  13   6     1409.96     1358.83    101.74 o
  -2  13   6      448.43      438.11     76.37 o
  -1  13   6       15.79      -83.65    136.12 o
   0  13   6      315.07      321.83     49.45 o
   1  13   6     1356.94     1315.39     95.91 o
   2  13   6      477.75      440.44     71.12 o
   3  13   6     6248.37     5396.07    322.38 o
  -3  14   6     1735.81     1759.76    149.27 o
  -2  14   6      307.01      279.53     75.49 o
  -1  14   6      131.56      195.29     71.41 o
   0  14   6    16262.37    15918.59    812.33 o
   1  14   6     2976.79     2674.56    211.70 o
   2  14   6        0.16      175.46    113.09 o
  -1  15   6      537.00      445.98     90.07 o
   0  15   6     3936.04     3371.44    477.85 o
  -8   1   7      385.21      121.26    160.02 o
  -7   1   7       93.92      126.05    102.46 o
  -6   1   7     2761.80     2771.87    149.16 o
  -5   1   7       10.98      -84.40     84.40 o
  -4   1   7     7568.83     6887.10    298.08 o
  -3   1   7     2062.40     1867.62     95.02 o
  -2   1   7    75490.93    74218.01   1788.67 o
  -1   1   7      206.52      145.82     41.95 o
   0   1   7    17386.94    17496.86    192.58 o
   1   1   7       55.24        0.12     67.17 o
   2   1   7      608.62      552.44     76.23 o
   3   1   7      129.35      123.57     81.27 o
   4   1   7    10743.85    11519.69    679.50 o
   5   1   7     1071.89     1045.34     66.81 o
   6   1   7      978.60      945.03     75.79 o
  -8   2   7      455.78      319.76    110.47 o
  -7   2   7      376.26      445.39     92.69 o
  -6   2   7     3655.71     3436.00    241.78 o
  -5   2   7       13.16      -13.12    126.21 o
  -4   2   7      313.41      170.23    140.21 o
  -3   2   7     2670.06     2877.46    210.87 o
  -2   2   7      221.32      277.20     52.18 o
  -1   2   7    11688.26    11928.96    338.00 o
   0   2   7     2421.71     2562.84    116.27 o
   1   2   7     7455.51     7646.58    256.10 o
   2   2   7     1602.88     1330.47     95.64 o
   3   2   7     2271.87     2109.49    165.63 o
   4   2   7      958.25      872.23     80.17 o
   5   2   7     7883.60     7721.54    380.59 o
   6   2   7     2008.97     2402.75    216.05 o
  -7   3   7       59.70      245.42    123.87 o
  -6   3   7    58795.89    58071.45    993.78 o
  -5   3   7       26.22      -51.30    110.18 o
  -4   3   7       11.97       67.91    110.76 o
  -3   3   7     1046.99     1159.16     97.96 o
  -2   3   7       65.22      154.77     46.93 o
  -1   3   7     2194.36     2716.88    175.56 o
   0   3   7    76929.45    76386.51   4139.76 o
   1   3   7     1990.37     1678.22    122.77 o
   2   3   7    22888.86    22705.31    467.61 o
   3   3   7      190.15      167.02     55.96 o
   4   3   7     1538.07     1662.43    142.86 o
   5   3   7     4180.57     3881.91    273.30 o
   6   3   7    15016.81    15174.92    541.36 o
  -7   4   7    11685.52    10604.20    480.93 o
  -6   4   7      244.41       89.19    155.07 o
  -5   4   7    11729.53    11547.52    428.24 o
  -4   4   7     1225.48     1160.63     89.79 o
  -3   4   7     4533.74     4628.01    235.46 o
  -2   4   7      633.30      569.91     56.55 o
  -1   4   7    19397.13    20376.46    444.90 o
   0   4   7      274.47      298.82     33.03 o
   1   4   7    30524.66    28767.42    486.76 o
   2   4   7     2327.64     2335.57    165.35 o
   3   4   7      273.24      194.13    109.89 o
   4   4   7     1236.55     1321.81    120.70 o
   5   4   7      237.20      149.24    140.20 o
   6   4   7     2088.39     2178.55    169.40 o
  -7   5   7     2444.40     2793.03    227.72 o
  -6   5   7     7082.66     6765.77    350.18 o
  -5   5   7      607.21      681.82     70.25 o
  -4   5   7     2517.41     2493.02    177.30 o
  -3   5   7     2250.33     2163.46    164.47 o
  -2   5   7    18478.51    18631.90    430.00 o
  -1   5   7       68.82       88.61     85.98 o
   0   5   7        1.09      268.26    132.33 o
   1   5   7     2151.51     2034.28    149.30 o
   2   5   7    22347.06    21265.32    452.46 o
   3   5   7      108.28      174.59     97.94 o
   4   5   7    13152.95    12686.88    411.06 o
   5   5   7      286.02      200.83    133.21 o
   6   5   7       92.13        0.00    161.48 o
  -7   6   7     2010.60     1795.12    147.82 o
  -6   6   7      112.60       89.19    120.96 o
  -5   6   7     2487.55     2848.62    224.53 o
  -4   6   7      166.13      232.31     57.71 o
  -3   6   7     3016.26     3155.38    205.61 o
  -2   6   7       12.44      171.09     87.15 o
  -1   6   7      647.98      789.12     70.25 o
   0   6   7     1736.53     1713.49     95.36 o
   1   6   7     7167.77     7645.74    264.77 o
   2   6   7       82.97      114.84     89.48 o
   3   6   7      188.99       61.79    106.39 o
   4   6   7     4162.05     4378.12    257.26 o
   5   6   7     1617.22     1446.93    114.29 o
   6   6   7     2123.54     2279.42    183.10 o
  -7   7   7     2280.04     2042.43    144.33 o
  -6   7   7     5738.19     5789.53    343.38 o
  -5   7   7     1622.55     1574.95    139.07 o
  -4   7   7     8989.77    10078.66    362.03 o
  -3   7   7     1717.51     2190.26    172.02 o
  -2   7   7    76751.35    80660.72    941.38 o
  -1   7   7     1660.22     1628.14    137.62 o
   0   7   7     3624.04     3616.37    320.86 o
   1   7   7      264.54      291.78     48.68 o
   2   7   7    23234.93    21900.95    468.18 o
   3   7   7     5444.61     5604.09    275.13 o
   4   7   7    17591.37    16535.56    479.14 o
   5   7   7        1.31        0.00    134.66 o
  -6   8   7     3389.61     3230.31    235.92 o
  -5   8   7      222.83      140.78     66.17 o
  -4   8   7      680.16      651.51     72.29 o
  -3   8   7    37175.14    38770.05    696.24 o
  -2   8   7     1716.64     1761.94    128.87 o
  -1   8   7     2839.41     3173.58    214.06 o
   0   8   7     1235.36     1240.85    192.56 o
   1   8   7    11582.01    10593.00    335.66 o
   2   8   7     1745.91     1854.34    139.08 o
   3   8   7     7689.96     7887.31    325.72 o
   4   8   7     1799.06     1847.87    128.58 o
   5   8   7     4703.75     4391.23    279.72 o
  -6   9   7     3197.09     3312.40    236.79 o
  -5   9   7        4.03      186.54     63.83 o
  -4   9   7     5380.59     5140.43    301.37 o
  -3   9   7      160.66       24.19    134.37 o
  -2   9   7     1892.09     2369.90    181.94 o
  -1   9   7     1052.49     1220.62    110.20 o
   0   9   7    10241.98     9983.37    513.55 o
   1   9   7      594.82      612.15     61.51 o
   2   9   7     9283.22     9492.26    340.13 o
   3   9   7     1267.96     1182.45    104.37 o
   4   9   7      245.30      271.37     68.79 o
   5   9   7     1777.44     1999.13    149.56 o
  -6  10   7     2191.29     1940.64    145.78 o
  -5  10   7     4870.75     5198.81    311.53 o
  -4  10   7      206.68      225.60    153.03 o
  -3  10   7     1596.61     1624.22    127.12 o
  -2  10   7       14.24      109.59     91.81 o
  -1  10   7      751.76      716.82     75.21 o
   0  10   7      782.12      786.70     49.97 o
   1  10   7     9465.31     9188.24    341.59 o
   2  10   7     1042.54      921.49     70.84 o
   3  10   7     1440.25     1461.18    129.73 o
   4  10   7     3044.78     3697.85    263.32 o
  -5  11   7     1357.88     1352.69    111.66 o
  -4  11   7     5883.66     5734.47    332.29 o
  -3  11   7      163.82      222.69    125.92 o
  -2  11   7    11967.56    12385.27    445.40 o
  -1  11   7    11660.04    12273.12    427.57 o
   0  11   7     2532.97     2799.58    200.91 o
   1  11   7       19.35       80.15     85.11 o
   2  11   7     6806.76     6479.87    316.30 o
   3  11   7     1106.27     1351.77    119.52 o
   4  11   7      574.81      699.58     92.11 o
  -4  12   7      282.54      176.05    150.99 o
  -3  12   7     9023.96     9362.55    405.72 o
  -2  12   7       41.94     -113.96    118.92 o
  -1  12   7        1.54       69.95    112.51 o
   0  12   7       51.70      124.84     83.16 o
   1  12   7    14323.80    12221.02    419.52 o
   2  12   7       17.36     -135.24    135.24 o
   3  12   7      291.75      160.31    146.61 o
  -3  13   7      908.50      830.22    106.11 o
  -2  13   7     1137.43     1241.58    100.28 o
  -1  13   7      875.45     1005.41     90.95 o
   0  13   7      980.47      979.17     64.94 o
   1  13   7       14.96     -108.43    108.43 o
   2  13   7     2024.04     2031.86    140.53 o
  -2  14   7       12.57        0.00    147.48 o
  -1  14   7     2211.51     2061.66    162.11 o
   0  14   7     2414.59     2262.15    122.17 o
   1  14   7      565.98      534.01     80.45 o
  -7   0   8     1704.52     1978.43    156.27 o
  -6   0   8     7063.63     6716.87    365.36 o
  -5   0   8     1728.99     1632.75    127.70 o
  -4   0   8     2983.80     3152.12    229.53 o
  -3   0   8      134.19       79.28    106.97 o
  -2   0   8    79717.99    78046.97    875.18 o
  -1   0   8     3480.89     3222.02    192.53 o
   0   0   8   132438.95   135100.97    807.89 o
   1   0   8      906.17      755.35     64.72 o
   2   0   8      133.65      260.87     57.71 o
   3   0   8     6114.26     6032.22    310.20 o
   4   0   8    14878.22    16387.63    507.35 o
   5   0   8       18.31       95.89    123.87 o
   6   0   8    17537.65    18375.62    666.91 o
  -7   1   8      352.43      361.08     95.32 o
  -6   1   8      398.59      386.88    172.27 o
  -5   1   8     2301.34     2484.75    132.35 o
  -4   1   8        9.60      -11.70     80.06 o
  -3   1   8     3959.63     3639.67    170.51 o
  -2   1   8       47.47       18.69     71.93 o
  -1   1   8     2794.46     2868.82    134.02 o
   0   1   8     2350.06     2117.67     86.92 o
   1   1   8       41.96        8.42     64.18 o
   2   1   8     1632.08     1607.79    126.25 o
   3   1   8     8438.24     8583.80    285.38 o
   4   1   8     3964.35     4240.71    315.59 o
   5   1   8        9.70       67.24     93.26 o
   6   1   8     4933.50     6577.99    279.79 o
  -7   2   8       45.65      -94.44    154.19 o
  -6   2   8     6992.75     6926.24    384.03 o
  -5   2   8      340.28      209.00    154.49 o
  -4   2   8      109.92      174.01    133.50 o
  -3   2   8       24.93      202.86    111.63 o
  -2   2   8     7916.04     7796.33    301.64 o
  -1   2   8      500.67      458.53     55.39 o
   0   2   8     1757.22     1723.95    110.66 o
   1   2   8        0.71        9.04     84.23 o
   2   2   8     2815.58     2977.96    199.77 o
   3   2   8        5.62      113.09    106.09 o
   4   2   8      533.97      583.57     78.70 o
   5   2   8      405.43      636.02     79.58 o
   6   2   8       90.62      227.35     83.65 o
  -7   3   8     1467.60     1546.88    118.07 o
  -6   3   8       98.09       82.20    126.21 o
  -5   3   8     3874.68     3896.49    273.88 o
  -4   3   8     5227.77     5381.16    301.40 o
  -3   3   8      380.36      349.50     64.42 o
  -2   3   8       58.50      142.82     97.64 o
  -1   3   8    11712.73    11555.78    360.95 o
   0   3   8     1779.52     1674.23     98.27 o
   1   3   8      182.12      166.73     54.22 o
   2   3   8     2981.83     2935.16    209.40 o
   3   3   8     7711.69     7557.88    317.00 o
   4   3   8      476.88      471.34     76.08 o
   5   3   8       40.35        0.00    128.25 o
   6   3   8      220.68      250.38    171.68 o
  -7   4   8       19.15        0.00    143.11 o
  -6   4   8     1338.87     1597.89    149.56 o
  -5   4   8     4244.79     4636.43    291.11 o
  -4   4   8   133220.73   134124.69   1362.72 o
  -3   4   8       71.27      104.06     55.38 o
  -2   4   8      334.55      449.18     60.34 o
  -1   4   8      250.67      301.98     54.80 o
   0   4   8     2660.82     2945.74    131.67 o
   1   4   8     2278.26     2307.23    181.97 o
   2   4   8    68521.46    66456.71    850.47 o
   3   4   8      810.01      680.97     73.75 o
   4   4   8     8115.09     7816.80    357.26 o
   5   4   8      492.50      559.66     84.82 o
   6   4   8      145.64       77.24     85.11 o
  -7   5   8        7.99       54.80    138.16 o
  -6   5   8      572.20      744.19     87.16 o
  -5   5   8     2299.29     2108.75    189.53 o
  -4   5   8      610.43      517.71     68.50 o
  -3   5   8      144.12       55.96    130.58 o
  -2   5   8      990.92      853.02     72.88 o
  -1   5   8      966.47     1015.69     87.17 o
   0   5   8      176.54       48.87    135.25 o
   1   5   8     1575.02     1543.54    128.00 o
   2   5   8      655.38      692.91     62.67 o
   3   5   8      502.51      512.45     68.79 o
   4   5   8      633.56      748.28     72.58 o
   5   5   8      750.99      868.97     86.28 o
  -7   6   8     1196.72      886.22    113.69 o
  -6   6   8       20.16       65.00    152.15 o
  -5   6   8      131.20      169.35    124.75 o
  -4   6   8     4428.33     4846.99    284.12 o
  -3   6   8     1013.33     1168.43     97.95 o
  -2   6   8     1587.81     1514.38    133.83 o
  -1   6   8      112.14      -95.60    123.29 o
   0   6   8      763.82      716.50     44.41 o
   1   6   8     1091.02     1173.42    101.74 o
   2   6   8      894.55      862.60     79.00 o
   3   6   8       42.57       70.24     99.39 o
   4   6   8     3207.84     2787.63    207.34 o
   5   6   8     3406.76     3271.41    243.50 o
  -6   7   8      504.82      570.45     88.03 o
  -5   7   8     2468.46     2480.54    195.07 o
  -4   7   8     1377.46     1777.81    142.56 o
  -3   7   8      614.38      683.86     71.42 o
  -2   7   8      254.68      275.45     58.59 o
  -1   7   8    53517.60    57321.83    829.23 o
   0   7   8      435.49      437.09     41.35 o
   1   7   8     1782.54     1765.44    129.16 o
   2   7   8        5.63       52.46     95.89 o
   3   7   8      271.67      192.67    127.38 o
   4   7   8       14.43       41.10    113.38 o
   5   7   8     6545.28     6655.00    350.98 o
  -6   8   8       43.11      -16.91    148.07 o
  -5   8   8     2069.37     2204.82    162.40 o
  -4   8   8      103.61      -41.10    123.88 o
  -3   8   8     4757.86     5070.37    273.05 o
  -2   8   8     2308.35     2301.55    175.25 o
  -1   8   8      143.71      190.63     53.63 o
   0   8   8    26533.70    25995.22   1845.20 o
   1   8   8     3902.45     3754.77    228.68 o
   2   8   8     2216.31     2052.74    156.29 o
   3   8   8     1914.33     2099.83    168.23 o
   4   8   8     1458.94     1405.49    122.15 o
   5   8   8      818.86      812.42     99.99 o
  -6   9   8        8.04      -34.98    157.98 o
  -5   9   8     5554.11     5207.26    341.61 o
  -4   9   8        3.61       43.14    143.40 o
  -3   9   8      604.38      530.24     74.92 o
  -2   9   8      253.00       37.89    143.41 o
  -1   9   8      930.50      893.50     76.96 o
   0   9   8      119.53       91.24     71.33 o
   1   9   8     1064.97     1055.90     76.67 o
   2   9   8      775.13      738.39     70.25 o
   3   9   8     1832.48     1921.34    137.91 o
   4   9   8       25.56       29.44    141.65 o
  -5  10   8      218.37      292.93    154.48 o
  -4  10   8     5156.77     4443.31    313.00 o
  -3  10   8     2120.83     2098.15    163.86 o
  -2  10   8       53.53       26.82    124.75 o
  -1  10   8     1180.19     1164.65    105.53 o
   0  10   8    14222.64    14923.78    540.54 o
   1  10   8     8647.42     8480.16    338.31 o
   2  10   8     1083.28     1026.15    100.87 o
   3  10   8      732.08      687.07     86.58 o
   4  10   8      111.60       93.85    143.70 o
  -5  11   8    27911.66    28355.34    747.79 o
  -4  11   8       55.77      212.19    145.15 o
  -3  11   8    16567.50    16410.30    540.65 o
  -2  11   8      298.01      217.45    148.36 o
  -1  11   8     3712.69     3617.60    261.90 o
   0  11   8     1080.21      980.19    103.34 o
   1  11   8    16188.35    15557.77    483.94 o
   2  11   8     1281.67     1357.06     92.71 o
   3  11   8    18191.98    17007.71    544.21 o
  -4  12   8     1357.34     1272.52    107.86 o
  -3  12   8     3202.58     3199.28    249.91 o
  -2  12   8      670.66      606.61     87.16 o
  -1  12   8      108.61      120.96     66.75 o
   0  12   8      181.61      192.68     95.16 o
   1  12   8      387.98      300.23     73.16 o
   2  12   8      252.19      190.04    164.98 o
  -3  13   8     1135.14     1098.14    103.20 o
  -2  13   8      464.25      487.66     87.74 o
  -1  13   8     3644.93     3384.08    243.22 o
   0  13   8      583.79      546.14     58.94 o
   1  13   8     2648.97     2488.09    207.02 o
  -7   1   9     1233.54     1249.57     81.28 o
  -6   1   9    27616.17    27036.84    914.55 o
  -5   1   9      712.35      729.05     57.82 o
  -4   1   9     5750.17     5702.07    212.07 o
  -3   1   9     1418.96     1291.98     65.03 o
  -2   1   9      400.12      392.31     42.04 o
  -1   1   9       14.57       45.81    103.47 o
   0   1   9    10089.69    10141.80    174.21 o
   1   1   9      237.83      116.17     86.44 o
   2   1   9     7948.05     7712.31    234.21 o
   3   1   9       46.27       48.35     74.50 o
   4   1   9     6061.69     6904.65    258.85 o
   5   1   9     1662.34     1921.31    116.93 o
  -7   2   9      820.48      883.26    114.56 o
  -6   2   9     1469.38     1592.09    122.45 o
  -5   2   9     1706.96     1948.76    123.33 o
  -4   2   9      594.20      446.87     79.29 o
  -3   2   9     4561.73     4493.94    261.40 o
  -2   2   9      751.13      777.76     76.38 o
  -1   2   9     6124.80     6201.95    293.90 o
   0   2   9      384.39      438.95     43.87 o
   1   2   9     6852.64     7093.60    296.26 o
   2   2   9     1496.96     1313.74    126.53 o
   3   2   9       28.82       85.40     58.00 o
   4   2   9     3684.53     3819.43    279.11 o
   5   2   9     5521.04     5775.76    358.23 o
  -7   3   9      579.57      585.03    106.10 o
  -6   3   9      262.91      241.05     86.86 o
  -5   3   9      206.93      213.95    125.92 o
  -4   3   9    19546.11    19429.21    552.90 o
  -3   3   9     3625.10     3584.45    244.14 o
  -2   3   9    79515.19    82119.25   1007.95 o
  -1   3   9        1.44     -126.21    126.21 o
   0   3   9     2443.06     2814.99    142.46 o
   1   3   9     1913.56     1860.29    155.12 o
   2   3   9    28032.29    27542.25    584.61 o
   3   3   9     4883.92     4655.61    280.35 o
   4   3   9    17072.61    17370.68    551.27 o
   5   3   9       90.72      165.85    138.74 o
  -7   4   9      364.64      482.41    100.85 o
  -6   4   9     1825.48     1808.50    148.11 o
  -5   4   9      807.37      868.99     86.29 o
  -4   4   9      342.96      380.10     68.50 o
  -3   4   9    24027.93    23751.32    575.72 o
  -2   4   9     2680.33     2548.53    181.98 o
  -1   4   9      285.71      208.70    113.68 o
   0   4   9      151.08       98.18     53.34 o
   1   4   9     1104.51     1153.30     88.63 o
   2   4   9      534.97      521.78     70.54 o
   3   4   9     5243.07     4683.85    285.61 o
   4   4   9     2019.88     1872.14    159.78 o
   5   4   9      695.14      654.12     91.82 o
  -6   5   9     4989.74     5182.89    350.91 o
  -5   5   9       26.09        0.00    125.33 o
  -4   5   9     1946.69     1864.59    144.91 o
  -3   5   9       74.86       88.02    116.01 o
  -2   5   9    15554.03    16085.89    465.74 o
  -1   5   9        7.98       83.07    109.01 o
   0   5   9    21556.51    21007.97   1477.07 o
   1   5   9      864.16      714.51     69.09 o
   2   5   9      716.18      832.54     72.88 o
   3   5   9     3909.46     3835.10    251.42 o
   4   5   9     1823.75     1973.24    144.61 o
   5   5   9     2038.38     1951.10    169.10 o
  -6   6   9     4079.79     3837.56    303.61 o
  -5   6   9      281.34      295.56    157.69 o
  -4   6   9      513.91      485.34     73.46 o
  -3   6   9     7440.28     7661.54    352.58 o
  -2   6   9     1002.92     1037.24     81.92 o
  -1   6   9     1914.68     2067.86    172.61 o
   0   6   9       17.73      -44.47     76.21 o
   1   6   9     6613.80     5989.20    273.74 o
   2   6   9      862.03      861.42     82.21 o
   3   6   9      108.22      225.60     64.71 o
   4   6   9      818.73      873.06     89.49 o
   5   6   9     1773.81     1857.14    129.45 o
  -6   7   9    34575.86    36440.15    849.70 o
  -5   7   9     1062.53     1023.52     96.78 o
  -4   7   9     2795.02     2550.10    205.00 o
  -3   7   9       35.57       81.90    134.08 o
  -2   7   9    20585.72    22127.91    557.64 o
  -1   7   9     8081.98     8300.41    348.54 o
   0   7   9    23736.21    24042.74   1597.54 o
   1   7   9       77.84      201.41    106.10 o
   2   7   9     8585.40     8145.81    349.11 o
   3   7   9      241.83      -40.81    147.78 o
   4   7   9      696.88      767.23     89.78 o
  -6   8   9      154.68      292.93    183.34 o
  -5   8   9     7871.93     8576.26    414.40 o
  -4   8   9       61.24      -60.63    130.87 o
  -3   8   9     7488.58     7548.55    359.55 o
  -2   8   9      200.33      106.97    140.49 o
  -1   8   9    10131.33    10654.15    400.91 o
   0   8   9      838.77      841.57     52.63 o
   1   8   9    16192.25    15456.34    450.13 o
   2   8   9     1579.00     1692.13    131.49 o
   3   8   9      657.06      679.19     84.83 o
   4   8   9     4414.60     4243.41    302.16 o
  -5   9   9       58.48       84.53    148.07 o
  -4   9   9     2479.86     2155.97    174.08 o
  -3   9   9      429.59      473.96     79.58 o
  -2   9   9     4023.29     4104.06    274.46 o
  -1   9   9        4.63       55.67    111.05 o
   0   9   9     3270.07     3585.15    174.98 o
   1   9   9     1952.96     2288.19    179.89 o
   2   9   9     6394.10     6231.93    326.78 o
   3   9   9      589.55      561.71     79.29 o
  -5  10   9     1477.47     1325.01    129.15 o
  -4  10   9      720.42      792.88     96.78 o
  -3  10   9     7796.48     7466.54    387.26 o
  -2  10   9      217.89      178.68    150.40 o
  -1  10   9      620.75      670.44     87.74 o
   0  10   9     4404.04     4480.17    325.37 o
   1  10   9     1926.34     1701.54    131.78 o
   2  10   9      120.43       84.53    124.46 o
   3  10   9     3583.65     3393.65    238.55 o
  -4  11   9       66.13       88.90    155.94 o
  -3  11   9       27.19      -66.75    154.77 o
  -2  11   9     9134.34     9582.72    417.99 o
  -1  11   9     5062.52     4856.57    309.21 o
   0  11   9     1517.91     1374.50     89.21 o
   1  11   9     3494.38     3458.99    261.30 o
   2  11   9     7311.42     6791.17    359.78 o
  -3  12   9     9928.21    10381.47    469.67 o
  -2  12   9       22.23     -102.31    144.28 o
  -1  12   9      339.38      185.09    174.02 o
   0  12   9      485.21      565.67     61.03 o
   1  12   9     4607.87     4369.81    300.13 o
  -7   0  10      483.88      462.88     94.15 o
  -6   0  10    11495.84    11740.48    495.53 o
  -5   0  10     4287.18     3916.10    287.31 o
  -4   0  10    95338.45    94426.17   1205.42 o
  -3   0  10      622.90      552.40     74.04 o
  -2   0  10       20.86       11.37    120.09 o
  -1   0  10     1206.01     1116.01     90.09 o
   0   0  10    16148.24    16895.92    335.95 o
   1   0  10     3734.28     4468.79    270.09 o
   2   0  10    64786.32    64688.20    974.66 o
   3   0  10      178.21      260.87    141.66 o
   4   0  10     4939.93     5177.08    317.66 o
   5   0  10     2019.00     2444.41    223.04 o
  -7   1  10     2233.11     2250.33    137.51 o
  -6   1  10      291.36      379.98     63.03 o
  -5   1  10       62.54      168.87     60.93 o
  -4   1  10      936.19      939.93     86.73 o
  -3   1  10       44.45      131.02     77.02 o
  -2   1  10      230.05      266.44     78.12 o
  -1   1  10     6279.91     6198.12    208.85 o
   0   1  10     2730.83     2807.74    100.46 o
   1   1  10     2169.70     2317.99    132.20 o
   2   1  10     5846.74     6942.52    233.67 o
   3   1  10     2604.15     2906.03    147.92 o
   4   1  10      278.44      347.88     79.76 o
   5   1  10      114.58      219.03    120.57 o
  -6   2  10     1222.90     1153.27    109.61 o
  -5   2  10        4.77     -154.77    154.77 o
  -4   2  10       40.48       44.30    133.78 o
  -3   2  10      243.81      273.12     69.37 o
  -2   2  10     2396.32     2812.53    207.04 o
  -1   2  10        5.59      184.79    106.68 o
   0   2  10      430.21      410.63    122.57 o
   1   2  10      708.17      779.78     66.46 o
   2   2  10     1669.59     1730.68    169.98 o
   3   2  10        8.03      -27.98    127.37 o
   4   2  10      901.67     1082.67    101.45 o
   5   2  10      306.52      290.61    170.22 o
  -6   3  10      302.11      189.17    194.71 o
  -5   3  10     5703.82     5802.52    350.09 o
  -4   3  10     2306.75     2255.42    154.83 o
  -3   3  10     2219.15     2288.68    175.83 o
  -2   3  10      284.60      282.16     66.17 o
  -1   3  10    12390.32    13009.90    432.12 o
   0   3  10       63.30      -14.99    106.24 o
   1   3  10       17.45       35.85    103.18 o
   2   3  10      363.47      310.72     65.29 o
   3   3  10     2731.51     2902.31    214.04 o
   4   3  10     4876.83     5244.64    330.49 o
   5   3  10     2923.77     2654.39    218.40 o
  -6   4  10      957.35     1159.63    109.32 o
  -5   4  10      882.20      812.15    103.19 o
  -4   4  10     1087.73     1122.07     91.54 o
  -3   4  10     2016.54     2026.16    137.04 o
  -2   4  10    54725.91    55029.75    900.78 o
  -1   4  10      221.92     -153.61    153.61 o
   0   4  10    32541.16    31965.97   1046.51 o
   1   4  10      220.38      230.56     57.13 o
   2   4  10      892.84      974.53     82.50 o
   3   4  10     5260.65     5230.30    301.35 o
   4   4  10    14831.85    15111.75    539.30 o
  -6   5  10        8.08     -153.90    160.60 o
  -5   5  10      709.07      866.63     92.99 o
  -4   5  10      232.39      272.82     71.41 o
  -3   5  10     2358.20     2491.93    209.95 o
  -2   5  10      103.67      109.59    131.16 o
  -1   5  10      246.62      256.50    137.00 o
   0   5  10      118.55      127.30     82.47 o
   1   5  10     2221.33     2345.50    175.83 o
   2   5  10      134.28       78.41    132.04 o
   3   5  10     1286.60     1217.13    103.78 o
   4   5  10     2144.26     2023.75    181.64 o
  -6   6  10     1113.73     1198.72    115.44 o
  -5   6  10      663.76      700.76     92.70 o
  -4   6  10       33.19      208.11    111.92 o
  -3   6  10     2000.80     2285.32    167.94 o
  -2   6  10     1707.98     1794.82    123.04 o
  -1   6  10      126.09      221.23    129.41 o
   0   6  10     5659.86     5538.00    212.13 o
   1   6  10     3664.49     3842.26    243.53 o
   2   6  10     2204.52     2341.35    199.73 o
   3   6  10        0.75        0.00    116.88 o
   4   6  10      514.89      619.13     96.48 o
  -5   7  10    23165.93    23109.97    673.96 o
  -4   7  10     5175.82     5308.60    330.22 o
  -3   7  10     6203.23     5909.00    352.75 o
  -2   7  10       10.12      -28.86    121.25 o
  -1   7  10     1616.53     1746.68    146.07 o
   0   7  10       44.33      120.93     47.80 o
   1   7  10    11051.37    10553.74    391.89 o
   2   7  10      141.30        0.00    125.92 o
   3   7  10     7078.20     6394.31    343.44 o
   4   7  10        8.57       17.20    141.36 o
  -5   8  10     1831.27     1836.47    134.40 o
  -4   8  10    16923.06    15820.64    551.48 o
  -3   8  10     1770.26     1823.66    118.08 o
  -2   8  10      837.19      695.25     89.78 o
  -1   8  10      806.10      828.46     88.04 o
   0   8  10      473.10      428.50     54.07 o
   1   8  10      785.71      816.22     82.20 o
   2   8  10    10712.31    10267.28    417.22 o
   3   8  10     3755.70     3545.41    252.85 o
  -4   9  10      107.56      123.00    136.99 o
  -3   9  10     1748.42     1660.37    115.74 o
  -2   9  10      209.55       15.74    158.86 o
  -1   9  10     1782.17     1809.09    138.49 o
   0   9  10       35.32       -3.61    165.26 o
   1   9  10       46.41     -145.15    145.15 o
   2   9  10     1008.44     1042.16     91.83 o
   3   9  10        0.52       54.50     73.74 o
  -4  10  10    10106.76    10194.65    481.36 o
  -3  10  10     4898.73     5145.38    342.73 o
  -2  10  10     1195.35     1202.53    104.66 o
  -1  10  10      104.99      212.19    114.26 o
   0  10  10       89.46      353.11    228.51 o
   1  10  10      859.09      657.64     87.74 o
   2  10  10     1866.10     1775.83    157.73 o
  -3  11  10     4938.29     4581.18    327.85 o
  -2  11  10     2467.70     2355.94    201.77 o
  -1  11  10    26662.39    27550.23    739.84 o
   0  11  10      179.48       97.45    115.07 o
   1  11  10        0.55      205.78    117.17 o
  -6   1  11      544.46      546.08     68.71 o
  -5   1  11       64.17      102.39     89.22 o
  -4   1  11     5359.75     5096.61    227.28 o
  -3   1  11      563.98      608.96     51.18 o
  -2   1  11    19411.51    18636.21    372.19 o
  -1   1  11      239.27      281.35     47.04 o
   0   1  11    10866.57    11031.38    240.48 o
   1   1  11      508.57      539.49     82.78 o
   2   1  11     4047.45     4366.09    201.33 o
   3   1  11       12.82      -32.66    112.94 o
   4   1  11    10336.70    10825.17    387.10 o
  -6   2  11     4369.06     4240.47    337.74 o
  -5   2  11     1426.68     1337.85    113.41 o
  -4   2  11       18.83     -129.12    140.49 o
  -3   2  11     2359.60     2432.14    199.45 o
  -2   2  11      928.23      818.58     84.83 o
  -1   2  11     3684.81     3537.60    267.16 o
   0   2  11     3081.71     3239.80    163.37 o
   1   2  11     5350.94     5347.65    291.45 o
   2   2  11      280.82      200.83    137.58 o
   3   2  11      510.76      629.04     86.86 o
   4   2  11     1061.09     1501.88    118.06 o
  -6   3  11    47767.12    44629.27   1006.64 o
  -5   3  11       62.49       35.85    160.89 o
  -4   3  11     1819.65     1481.69    137.91 o
  -3   3  11       19.07       90.06    122.13 o
  -2   3  11     9503.58     9563.87    417.22 o
  -1   3  11     5298.30     5805.77    314.80 o
   0   3  11    39975.63    38855.19   2398.00 o
   1   3  11      503.39      517.11     72.29 o
   2   3  11      960.10      962.00     82.79 o
   3   3  11      274.97      -31.19    168.77 o
   4   3  11       16.26       89.19    168.47 o
  -6   4  11      330.09      328.79    211.32 o
  -5   4  11     2377.43     2318.91    180.49 o
  -4   4  11      133.69      320.62     74.33 o
  -3   4  11     2625.04     2630.52    211.41 o
  -2   4  11      228.26      178.68    136.41 o
  -1   4  11    12023.04    12356.01    470.85 o
   0   4  11     2409.32     2837.08    230.21 o
   1   4  11     5635.27     6076.56    310.42 o
   2   4  11     1286.51     1246.00     96.79 o
   3   4  11     1039.52     1070.44    105.24 o
   4   4  11     1703.19     1589.19    123.91 o
  -5   5  11      225.49      324.12     81.32 o
  -4   5  11     9031.42     8559.83    424.42 o
  -3   5  11      129.69      124.46     64.71 o
  -2   5  11     1715.92     1616.38    121.29 o
  -1   5  11      383.82      257.09    151.86 o
   0   5  11     1157.78     1522.40    228.99 o
   1   5  11     1881.78     1858.40    159.19 o
   2   5  11     1111.83     1086.79     99.41 o
   3   5  11      716.82      706.30     88.62 o
  -5   6  11     4773.31     4247.74    338.35 o
  -4   6  11      504.74      499.62     95.03 o
  -3   6  11     3658.41     3468.22    270.94 o
  -2   6  11       63.66       15.45    116.30 o
  -1   6  11       97.73       15.45    115.42 o
   0   6  11      353.95      373.26    101.29 o
   1   6  11     5706.18     5017.96    318.29 o
   2   6  11     1129.97     1020.03     93.29 o
   3   6  11     1476.30     1568.16    133.52 o
  -5   7  11     3177.95     2835.00    221.91 o
  -4   7  11     9039.48     9298.95    460.29 o
  -3   7  11     1428.01     1550.38    127.98 o
  -2   7  11    19211.71    19092.28    607.87 o
  -1   7  11      719.97      828.74     92.70 o
   0   7  11     1117.61     1010.30     73.61 o
   1   7  11     5356.77     4897.96    301.93 o
   2   7  11    14391.61    14470.78    514.72 o
   3   7  11     4529.42     4562.81    342.42 o
  -4   8  11       31.57     -169.93    169.93 o
  -3   8  11    18865.12    18700.61    607.75 o
  -2   8  11     1202.13     1387.36    107.28 o
  -1   8  11      115.47       99.98     76.95 o
   0   8  11     1016.93      962.91     74.19 o
   1   8  11       52.28     -148.07    148.07 o
   2   8  11      695.88      555.60     90.95 o
  -3   9  11      152.15      127.37    155.65 o
  -2   9  11     3890.82     3728.08    267.15 o
  -1   9  11      218.28      345.11     78.99 o
   0   9  11    11738.85    11295.21    330.31 o
   1   9  11      354.46      287.11    161.19 o
  -2  10  11      529.97      615.34     91.53 o
  -1  10  11     1671.00     1695.02    116.91 o
   0  10  11      356.39      386.07     60.97 o
  -5   0  12       51.94      159.14     70.24 o
  -4   0  12     7823.27     6954.45    392.52 o
  -3   0  12     3189.75     2848.28    218.13 o
  -2   0  12    75935.47    70963.88   1070.20 o
  -1   0  12     2376.28     2590.75    180.49 o
   0   0  12    21455.69    21835.58    427.92 o
   1   0  12      369.34      352.99     76.95 o
   2   0  12      482.79      496.99     85.41 o
   3   0  12     8053.93     9291.78    459.34 o
  -5   1  12      892.86      846.23     72.93 o
  -4   1  12      103.21     -106.94    106.94 o
  -3   1  12     5147.75     5297.20    220.30 o
  -2   1  12      424.78      502.12     53.47 o
  -1   1  12     3421.12     3684.08    188.38 o
   0   1  12      195.79      263.37     87.21 o
   1   1  12      146.98      217.07    104.75 o
   2   1  12      277.31      185.28     98.60 o
   3   1  12     5664.16     5824.50    264.03 o
  -5   2  12      173.44      275.44     80.74 o
  -4   2  12      269.84      363.77     81.03 o
  -3   2  12      360.00      290.32     82.49 o
  -2   2  12     7021.57     7010.26    367.98 o
  -1   2  12      147.52      168.47    123.29 o
   0   2  12     2058.14     2205.29    124.69 o
   1   2  12       49.61      165.85    109.88 o
   2   2  12     5588.73     5413.57    335.78 o
   3   2  12      258.52      137.87    148.36 o
  -5   3  12     4047.81     4574.79    339.48 o
  -4   3  12     1727.36     1656.28    133.82 o
  -3   3  12       10.69       32.94    162.64 o
  -2   3  12        4.98      -79.57    130.29 o
  -1   3  12     3411.19     3456.46    246.14 o
   0   3  12     1494.64     1409.03    277.40 o
   1   3  12     4365.24     4219.96    285.26 o
   2   3  12     3762.69     3937.15    296.02 o
   3   3  12     4470.99     4479.39    311.21 o
  -5   4  12     2758.32     2572.40    173.50 o
  -4   4  12    42940.76    44611.65    973.30 o
  -3   4  12      272.40      237.85    151.86 o
  -2   4  12     2881.63     2947.85    220.45 o
  -1   4  12      783.74      651.81     88.91 o
   0   4  12    13751.64    13004.81    857.98 o
   1   4  12     1164.25     1113.91    101.74 o
   2   4  12    27902.78    27757.58    712.51 o
   3   4  12      408.20      356.49     94.44 o
  -5   5  12     1061.02     1027.88    124.18 o
  -4   5  12       12.02     -154.77    154.77 o
  -3   5  12      881.73     1222.88    123.02 o
  -2   5  12       16.89      118.92    125.62 o
  -1   5  12      971.32      769.31     99.99 o
   0   5  12      375.35      370.86     73.92 o
   1   5  12     1694.53     1697.09    110.79 o
   2   5  12     1465.01     1543.38    111.95 o
  -4   6  12     5156.65     4430.29    354.12 o
  -3   6  12     1590.08     1556.83    126.24 o
  -2   6  12      397.38      348.33    182.76 o
  -1   6  12      187.89      277.49    157.11 o
   0   6  12       33.73      111.08     90.76 o
   1   6  12     1351.25     1414.50    111.66 o
   2   6  12     1124.54     1390.83    109.61 o
  -4   7  12      647.26      764.59    104.65 o
  -3   7  12     4270.24     4846.49    340.37 o
  -2   7  12       74.23      163.22    157.10 o
  -1   7  12    12146.43    12447.17    517.17 o
   0   7  12        1.84        7.86     88.87 o
   1   7  12     1463.50     1443.67    126.23 o
  -3   8  12     2683.51     2793.97    224.23 o
  -2   8  12     4322.58     4430.60    348.24 o
  -1   8  12      419.34      417.70     89.49 o
   0   8  12     9826.48     9520.10    591.25 o
   1   8  12     1378.97     1298.46    111.36 o
  -2   9  12      499.26      597.84     96.77 o
  -1   9  12       48.03       58.29    174.30 o
  -4   1  13     4995.06     4517.06    250.47 o
  -3   1  13       96.61      157.95    102.53 o
  -2   1  13      718.75      823.84     63.96 o
  -1   1  13      326.98      291.69    135.25 o
   0   1  13    18220.66    17662.58    289.02 o
   1   1  13        5.70      102.61     89.31 o
   2   1  13      841.91      668.29     69.42 o
  -4   2  13       35.33       95.31    160.89 o
  -3   2  13     1496.56     1612.19    123.90 o
  -2   2  13      157.70      157.98     79.57 o
  -1   2  13      171.44      152.73    168.76 o
   0   2  13       76.64      -72.80    268.74 o
   1   2  13    11419.43    11038.17    483.53 o
   2   2  13      902.93      799.90    104.65 o
  -4   3  13    20698.05    19528.35    658.44 o
  -3   3  13     1682.99     2078.71    168.51 o
  -2   3  13     8394.37     8501.71    433.99 o
  -1   3  13      222.77      262.04    144.86 o
   0   3  13      508.51      704.57     62.75 o
   1   3  13     1804.93     1715.18    123.62 o
   2   3  13    11819.83    11272.86    491.11 o
  -4   4  13      250.02      343.65    184.21 o
  -3   4  13     9644.62     9376.41    454.78 o
  -2   4  13     2116.68     2089.35    184.56 o
  -1   4  13      426.15      461.72     85.70 o
   0   4  13      214.49      142.51    106.55 o
   1   4  13      123.30       78.99     78.99 o
  -3   5  13       28.55       38.47    171.38 o
  -1   5  13       24.46     -159.43    159.43 o
   0   5  13    14797.04    13886.46   1095.33 o
   1   5  13      106.10       69.66    168.47 o
  -3   6  13     3869.24     4053.16    294.55 o
  -2   6  13      375.82      327.63    175.47 o
  -1   6  13       66.78      154.19    178.38 o
   0   6  13      490.60      550.72     88.76 o
  -1   7  13     5150.90     5380.25    399.62 o
  -3   0  14       12.42       91.52    140.49 o
  -2   0  14     1267.81     1195.54    116.32 o
  -1   0  14     1975.37     1814.06    129.16 o
   0   0  14    17352.21    17438.22    623.47 o
  -3   1  14       11.83      105.45    100.14 o
  -2   1  14      326.07      385.05    123.44 o
  -1   1  14     7783.85     7540.75    293.83 o
   0   1  14     2194.46     2258.01    105.88 o
  -3   2  14        0.56       95.31    160.89 o
  -2   2  14     4194.99     3897.35    269.49 o
  -1   2  14      181.79      318.58    164.39 o
   0   2  14      567.78      531.59    150.70 o
  -2   3  14       33.75       57.71    145.44 o
  -1   3  14     6827.41     7210.13    409.35 o
   0   3  14      128.31      120.69    107.30 o
 
